# Supplementary material for: Underlying structure and measurement invariance by sex of the state trait anxiety inventory: A psychometric analysis in Ecuador
Source: PLoS One. 2026 Mar 27;21(3):e0345773. doi: 10.1371/journal.pone.0345773 (PMC13028510; doi:10.1371/journal.pone.0345773)
Supplement: S1 Data — Data frame including all participants. (CSV) [file pone.0345773.s001.csv]

sex	STAI_State_1r	STAI_State_2r	STAI_State_3	STAI_State_4	STAI_State_5r	STAI_State_6	STAI_State_7	STAI_State_8r	STAI_State_9	STAI_State_10r	STAI_State_11r	STAI_State_12	STAI_State_13	STAI_State_14	STAI_State_15r	STAI_State_16r	STAI_State_17	STAI_State_18	STAI_State_19r	STAI_State_20r	STAI_Trait_1	STAI_Trait_2	STAI_Trait_3	STAI_Trait_4	STAI_Trait_5	STAI_Trait_6	STAI_Trait_7	STAI_Trait_8	STAI_Trait_9	STAI_Trait_10	STAI_Trait_11	STAI_Trait_12	STAI_Trait_13	STAI_Trait_14	STAI_Trait_15	STAI_Trait_16	STAI_Trait_17	STAI_Trait_18	STAI_Trait_19	STAI_Trait_20	STAI_State_total	STAI_Trait_total	STAI_State_1	STAI_State_2	STAI_State_5	STAI_State_8	STAI_State_10	STAI_State_11	STAI_State_15
female	2	1	1	0	1	0	3	1	1	1	1	0	0	0	1	1	0	0	1	1	2	1	1	1	0	2	2	1	0	2	2	0	2	1	1	2	1	1	2	2	16	19	1	2	2	2	2	2	2
female	2	1	2	2	2	2	3	2	3	2	1	3	2	3	2	2	2	1	3	2	2	1	2	2	2	2	1	2	3	1	2	1	1	1	2	2	2	2	1	2	42	35	1	2	1	1	1	2	1
female	2	2	2	1	3	1	2	2	2	3	1	1	1	1	3	3	2	1	3	2	2	3	1	1	0	2	2	0	1	2	2	0	3	0	1	2	0	1	2	1	38	17	1	1	0	1	0	2	0
male	1	1	0	1	2	1	1	0	1	2	1	0	1	1	0	2	2	0	2	2	3	1	0	1	0	2	1	1	1	2	2	2	3	1	1	1	0	0	1	0	21	18	2	2	1	3	1	2	3
female	2	2	1	0	0	0	1	1	0	0	1	1	1	0	1	1	1	0	1	0	1	1	0	1	1	2	1	2	3	2	3	1	2	3	0	2	2	0	3	3	14	28	1	1	3	2	3	2	2
female	1	2	0	0	1	0	3	1	0	3	2	0	0	0	1	3	2	0	1	1	2	1	1	1	3	2	1	0	3	3	2	3	1	1	0	1	2	0	3	1	21	26	2	1	2	2	0	1	2
female	1	1	1	0	1	1	3	1	1	1	1	1	0	1	1	1	1	0	1	1	3	1	0	0	1	1	3	0	0	3	3	1	2	1	1	2	0	1	3	1	19	14	2	2	2	2	2	2	2
male	1	1	0	0	1	0	2	1	0	1	0	0	0	0	1	0	0	0	1	1	3	0	0	0	0	2	3	2	0	3	3	1	3	0	0	3	0	0	3	0	10	7	2	2	2	2	2	3	2
male	0	0	0	0	0	0	2	0	0	0	0	0	0	0	0	1	0	0	3	0	3	1	0	1	1	1	2	1	0	1	1	0	3	1	0	1	0	2	2	0	6	16	3	3	3	3	3	3	3
female	1	1	0	0	1	0	1	1	1	2	0	0	1	0	1	2	1	1	1	1	3	0	0	0	1	2	3	0	1	3	2	1	2	1	0	2	0	1	2	0	16	11	2	2	2	2	1	3	2
female	2	1	1	1	2	2	3	2	2	2	2	3	2	1	2	2	2	2	1	1	1	1	3	3	2	1	1	3	3	1	3	2	2	2	3	1	3	2	1	2	36	45	1	2	1	1	1	1	1
male	2	2	1	0	2	0	2	2	1	2	0	0	1	0	2	2	2	0	3	2	3	0	0	0	0	2	3	0	0	3	2	0	3	0	0	3	0	0	3	1	26	4	1	1	1	1	1	3	1
male	2	1	1	1	2	0	1	2	0	2	1	0	1	0	1	2	1	0	2	2	2	1	0	1	1	1	2	1	0	2	1	1	2	1	1	2	0	1	1	1	22	19	1	2	1	1	1	2	2
female	2	1	3	1	1	1	1	2	3	2	2	2	2	1	2	2	3	1	2	2	2	1	1	2	1	1	0	1	1	1	2	3	2	2	1	1	2	3	1	1	36	34	1	2	2	1	1	1	1
female	2	2	1	0	2	1	1	2	1	2	2	1	1	1	2	2	1	1	2	2	2	1	1	2	1	1	1	1	1	2	2	1	1	1	1	1	1	1	1	1	29	27	1	1	1	1	1	1	1
female	1	2	0	1	2	1	1	2	0	2	0	0	0	0	1	2	1	0	1	0	3	1	0	0	2	0	2	0	0	2	1	0	1	3	0	1	0	0	3	0	17	16	2	1	1	1	1	3	2
male	1	1	1	1	1	0	1	0	1	0	0	0	0	0	1	1	1	0	1	2	3	2	0	0	1	1	1	1	0	2	1	2	2	1	1	2	1	0	2	1	13	19	2	2	2	3	3	3	2
male	1	2	1	1	2	1	3	2	1	3	0	1	1	2	2	3	2	1	1	1	3	0	0	0	0	3	3	0	3	3	0	0	3	0	0	2	0	1	3	1	31	6	2	1	1	1	0	3	1
male	3	0	0	0	0	0	2	0	0	0	0	0	0	0	0	1	0	0	1	0	3	0	0	2	0	3	3	1	0	3	3	0	3	1	0	3	0	0	3	0	7	7	0	3	3	3	3	3	3
male	2	2	3	1	3	2	2	3	3	3	1	3	3	3	3	3	3	3	3	3	3	1	1	2	3	2	2	1	1	2	2	2	2	2	1	2	2	2	3	1	52	26	1	1	0	0	0	2	0
female	1	1	1	0	2	0	3	2	1	1	0	1	0	0	1	1	2	0	1	1	3	1	0	0	0	3	3	0	1	3	1	1	3	0	1	2	1	0	3	0	19	7	2	2	1	1	2	3	2
male	1	1	1	0	2	0	2	2	1	3	0	0	1	1	3	3	3	0	3	3	0	1	0	0	1	1	3	1	1	3	1	1	2	0	0	0	2	0	3	0	30	17	2	2	1	1	0	3	0
male	0	1	0	0	0	0	0	1	0	0	0	1	0	0	0	0	1	0	0	0	2	0	0	0	0	0	1	0	0	3	1	0	3	1	0	2	1	1	2	1	4	13	3	2	3	2	3	3	3
male	1	1	1	1	2	0	2	1	0	1	1	0	0	0	2	2	1	0	2	1	3	1	2	1	0	2	2	0	0	3	1	1	3	2	0	3	0	0	3	1	19	11	2	2	1	2	2	2	1
female	2	2	2	2	2	1	1	2	0	2	2	1	1	1	2	3	1	0	2	3	1	0	1	0	0	1	1	0	0	1	1	0	1	1	1	1	1	0	2	2	32	20	1	1	1	1	1	1	1
male	0	0	0	0	0	0	0	0	0	0	0	0	0	0	0	1	1	0	1	1	3	0	0	0	0	3	2	0	0	3	2	0	3	0	0	2	0	1	3	0	4	5	3	3	3	3	3	3	3
male	2	2	1	0	2	0	2	3	1	2	0	2	1	0	2	2	2	0	2	1	2	0	0	0	0	1	2	0	0	3	2	0	3	0	0	3	0	0	3	0	27	6	1	1	1	0	1	3	1
male	0	0	0	0	1	0	0	1	0	0	0	0	0	0	1	1	0	0	1	1	2	0	0	3	0	3	2	0	0	2	2	0	3	0	0	2	0	0	2	0	6	10	3	3	2	2	3	3	2
male	0	0	1	1	2	0	2	2	1	2	0	1	1	0	1	3	2	0	2	1	2	0	0	1	1	1	2	0	0	3	2	0	3	0	1	2	0	0	3	0	22	10	3	3	1	1	1	3	2
male	2	2	1	0	2	0	1	2	0	3	2	1	0	0	2	3	1	1	3	2	1	0	0	1	1	1	2	1	1	1	1	0	1	1	1	1	0	0	2	1	28	20	1	1	1	1	0	1	1
female	2	2	1	2	2	1	2	2	2	2	1	1	1	2	2	2	2	1	2	2	2	1	1	2	1	1	1	0	0	1	2	0	1	0	0	0	0	0	2	1	34	21	1	1	1	1	1	2	1
male	1	1	1	0	3	0	2	1	1	0	0	0	0	0	0	1	1	0	1	0	2	1	0	0	2	1	3	1	1	2	3	1	2	1	0	2	0	1	3	0	13	17	2	2	0	2	3	3	3
male	1	2	1	1	2	1	3	2	2	2	1	1	1	1	2	3	2	1	2	2	1	1	1	2	1	1	3	1	0	1	2	1	2	0	1	2	0	1	2	1	33	21	2	1	1	1	1	2	1
male	1	1	0	0	1	0	2	1	0	1	1	0	0	0	1	2	2	0	2	1	1	1	2	0	1	1	1	1	0	1	1	1	1	2	2	1	1	2	1	1	16	29	2	2	2	2	2	2	2
male	1	2	1	0	2	0	2	3	1	3	1	1	1	1	2	3	3	1	2	3	2	0	0	1	1	2	2	1	1	3	1	0	2	1	0	2	1	0	3	1	33	13	2	1	1	0	0	2	1
female	2	1	2	1	3	1	3	3	3	2	0	1	2	3	3	3	3	3	2	1	3	0	0	1	0	1	3	0	0	3	2	0	3	0	0	3	0	1	3	2	42	8	1	2	0	0	1	3	0
male	1	1	1	1	1	1	1	2	1	2	1	1	1	1	2	2	1	0	2	2	2	1	0	1	1	1	2	1	1	2	2	0	3	1	0	2	1	1	2	1	25	18	2	2	2	1	1	2	1
female	1	2	1	0	2	1	2	1	1	2	1	2	1	0	2	2	3	1	1	1	3	0	0	0	0	3	3	0	2	3	1	0	3	1	0	3	0	0	3	2	27	6	2	1	1	2	1	2	1
male	1	1	1	1	1	0	1	3	0	2	1	0	0	0	3	1	1	0	2	1	3	1	1	1	0	1	2	0	0	2	2	0	3	0	0	3	0	1	3	1	20	11	2	2	2	0	1	2	0
male	0	0	0	0	0	0	1	0	0	0	0	0	0	0	0	0	0	0	0	0	3	0	1	1	0	3	3	0	0	3	3	0	3	3	0	3	0	1	3	1	1	10	3	3	3	3	3	3	3
female	0	2	2	0	2	0	2	3	1	2	1	2	1	0	2	2	2	0	2	0	3	2	1	0	1	0	1	2	1	2	2	1	1	2	1	2	1	1	3	1	26	25	3	1	1	0	1	2	1
male	1	2	1	0	1	0	2	1	1	1	1	1	1	0	2	1	1	1	2	1	3	1	0	3	1	3	2	0	0	3	2	0	3	0	0	3	1	1	3	0	21	10	2	1	2	2	2	2	1
male	2	2	1	2	2	2	2	3	2	1	1	1	2	2	3	1	1	1	1	3	2	1	0	1	2	1	2	2	2	2	2	2	2	1	1	2	1	1	2	2	35	26	1	1	1	0	2	2	0
female	0	0	1	1	0	1	1	0	1	0	0	2	2	1	0	0	1	1	0	2	2	0	2	2	2	2	2	0	2	0	0	3	0	3	3	0	3	3	0	3	14	41	3	3	3	3	3	3	3
female	2	2	2	1	2	2	1	2	1	2	1	1	1	2	3	2	2	0	3	3	1	0	1	1	1	1	2	0	0	2	2	1	1	0	1	2	0	0	0	1	35	20	1	1	1	1	1	2	0
female	1	1	1	0	1	0	2	2	1	2	1	0	1	0	1	2	2	1	2	1	2	1	1	1	1	1	2	1	1	2	1	0	1	1	1	2	1	1	1	1	22	22	2	2	2	1	1	2	2
female	1	1	1	1	1	0	3	2	1	2	2	1	1	1	2	2	3	1	3	3	2	1	2	3	3	1	2	3	3	1	2	3	2	1	1	1	2	1	1	3	32	39	2	2	2	1	1	1	1
female	2	2	1	0	2	0	2	1	2	2	2	1	1	1	2	3	1	0	2	2	2	2	1	2	2	1	1	1	0	1	1	1	1	0	1	1	0	0	1	1	29	25	1	1	1	2	1	1	1
male	2	2	1	1	3	2	2	1	2	2	2	2	2	2	2	2	2	2	2	2	1	1	2	3	2	2	2	2	3	1	2	3	1	2	3	1	2	2	1	3	38	42	1	1	0	2	1	1	1
male	1	1	1	3	1	1	3	0	1	2	2	2	2	1	2	3	2	1	3	2	2	2	2	2	2	2	2	2	2	2	2	2	2	2	2	2	2	2	2	2	34	33	2	2	2	3	1	1	1
female	0	0	1	2	3	0	2	0	0	1	0	0	0	0	0	3	2	0	0	1	3	0	1	0	0	3	2	0	0	3	1	0	3	1	0	3	0	2	2	0	15	7	3	3	0	3	2	3	3
male	0	2	2	3	2	1	3	2	1	2	1	1	1	1	2	3	3	1	3	3	0	0	3	3	1	0	1	2	1	0	0	3	0	0	3	0	1	0	0	0	37	37	3	1	1	1	1	2	1
male	1	1	0	1	0	0	2	2	1	1	0	1	1	1	1	1	1	1	2	1	2	1	0	0	1	1	2	0	0	2	1	0	2	2	1	2	1	1	2	1	19	17	2	2	3	1	2	3	2
male	2	2	1	2	3	2	2	2	1	2	1	1	1	1	2	3	2	1	2	2	2	2	0	1	0	0	2	1	0	2	2	0	2	1	1	2	1	1	2	2	35	21	1	1	0	1	1	2	1
female	3	3	3	0	2	1	2	2	2	2	2	1	2	3	3	2	3	2	2	3	1	2	1	0	1	1	1	1	2	1	3	0	3	2	2	2	2	1	1	2	43	30	0	0	1	1	1	1	0
female	0	0	0	0	0	0	0	0	0	0	0	0	0	0	0	1	0	0	1	0	2	0	0	0	0	1	2	1	2	2	2	1	2	0	0	2	0	0	3	1	2	14	3	3	3	3	3	3	3
female	2	2	2	2	2	2	2	0	2	2	1	3	3	2	2	1	2	2	2	2	2	1	0	1	2	1	1	1	1	2	1	3	2	2	1	2	1	1	1	1	38	26	1	1	1	3	1	2	1
female	2	1	1	1	2	2	3	2	2	2	1	3	2	3	2	3	3	3	2	2	2	1	2	0	1	1	1	2	3	2	3	1	2	0	1	2	1	0	3	3	42	26	1	2	1	1	1	2	1
female	2	2	1	0	3	0	1	0	1	2	2	0	0	1	3	3	2	0	2	1	2	1	1	1	0	2	2	1	0	2	2	1	2	0	1	2	1	2	2	1	26	19	1	1	0	3	1	1	0
male	2	2	2	0	3	1	2	1	1	3	2	1	2	1	3	3	2	1	3	2	2	0	0	0	0	1	2	0	1	2	0	0	3	0	0	2	0	0	3	0	37	7	1	1	0	2	0	1	0
male	0	0	1	1	2	1	2	2	1	2	0	1	1	1	0	2	1	1	0	0	3	0	0	0	0	1	3	0	0	3	2	0	0	0	0	3	0	0	3	0	19	7	3	3	1	1	1	3	3
male	0	0	0	0	3	0	0	0	0	0	0	0	0	0	0	0	0	0	0	0	3	0	0	3	0	3	3	0	0	3	3	0	3	0	0	3	0	0	3	0	3	6	3	3	0	3	3	3	3
female	2	2	2	1	1	0	3	3	2	3	2	2	2	0	2	3	3	2	3	3	1	3	2	0	2	0	1	1	1	1	2	3	0	1	1	1	1	1	2	2	41	35	1	1	2	0	0	1	1
male	1	2	2	2	2	1	1	2	0	2	1	0	1	1	1	2	0	1	2	2	2	1	2	3	1	1	1	2	3	2	1	3	2	3	3	1	2	2	2	1	26	37	2	1	1	1	1	2	2
female	1	1	1	3	2	1	1	0	1	0	0	1	1	1	1	2	1	0	2	2	2	1	2	2	3	3	3	2	1	2	1	1	2	1	1	1	3	1	2	2	22	27	2	2	1	3	3	3	2
female	1	2	0	1	2	0	3	0	1	3	2	1	1	1	3	3	3	1	3	3	1	0	2	1	1	1	2	3	3	1	2	2	1	3	1	0	1	3	1	3	34	39	2	1	1	3	0	1	0
male	1	1	1	1	2	0	1	0	1	1	0	1	1	1	1	3	1	0	3	2	2	1	1	2	1	1	2	1	2	2	3	1	2	1	1	3	1	0	1	1	22	24	2	2	1	3	2	3	2
female	1	1	0	0	1	0	1	2	1	2	1	0	1	1	2	2	1	1	2	2	2	1	1	2	2	1	3	0	1	1	2	1	1	2	1	1	1	1	2	1	22	26	2	2	2	1	1	2	1
male	1	1	1	1	3	1	3	2	2	2	2	2	3	3	3	3	3	3	2	0	1	0	1	0	1	2	3	1	2	3	1	0	2	2	1	2	1	0	2	1	41	17	2	2	0	1	1	1	0
male	1	1	0	0	0	0	3	0	0	2	0	0	0	0	1	1	2	0	0	0	3	0	0	0	1	3	2	0	2	2	1	1	2	1	0	2	0	3	2	1	11	15	2	2	3	3	1	3	2
male	2	2	3	0	1	3	3	2	2	2	2	3	3	1	2	2	3	3	2	1	3	0	0	0	0	3	3	1	1	3	3	3	3	3	0	3	3	1	2	3	42	19	1	1	2	1	1	1	1
female	2	1	2	0	2	1	3	1	1	2	2	2	3	1	2	3	3	2	3	2	2	2	0	0	1	0	1	0	0	2	1	2	2	2	0	1	3	3	2	3	38	28	1	2	1	2	1	1	1
female	1	2	1	0	2	1	3	2	1	2	3	3	2	0	2	2	2	0	2	1	2	1	1	3	1	1	1	1	2	1	1	3	1	3	1	1	2	2	1	1	32	35	2	1	1	1	1	0	1
male	2	2	2	1	3	3	3	3	3	3	1	3	2	2	3	2	2	2	3	3	3	1	2	3	1	1	1	2	1	2	2	2	1	2	1	2	2	1	2	2	48	31	1	1	0	0	0	2	0
female	2	2	2	1	3	1	2	2	2	3	2	1	1	1	3	3	2	1	2	2	2	1	1	1	2	1	1	1	1	2	3	1	1	3	1	1	1	1	1	2	38	31	1	1	0	1	0	1	0
male	1	1	1	0	1	0	3	2	1	1	1	0	0	1	1	2	1	1	2	2	2	0	0	1	2	2	3	1	0	3	2	2	2	2	1	2	1	1	2	2	22	20	2	2	2	1	2	2	2
female	3	2	1	1	3	2	2	2	2	3	2	1	1	1	3	3	1	1	3	2	1	0	2	1	0	0	0	0	0	1	1	0	1	1	2	0	1	2	1	2	39	29	0	1	0	1	0	1	0
female	1	1	0	0	2	0	1	2	0	3	1	0	0	0	2	3	0	0	3	2	3	0	0	0	0	3	3	1	1	3	3	1	2	1	0	3	0	1	2	0	21	10	2	2	1	1	0	2	1
female	1	2	1	1	1	1	1	1	1	1	3	1	1	1	1	2	1	0	2	1	2	2	0	1	0	2	2	0	1	2	1	2	2	1	0	2	1	0	2	1	24	17	2	1	2	2	2	0	2
female	3	3	3	3	3	3	3	3	3	3	2	3	3	3	3	1	3	3	3	2	3	3	3	1	1	1	3	0	0	3	0	1	3	0	2	2	3	3	3	3	56	23	0	0	0	0	0	1	0
female	2	3	1	0	2	1	2	2	1	2	1	0	0	0	2	2	2	0	2	2	2	0	0	0	0	1	2	0	0	2	1	0	2	0	0	2	0	1	2	0	27	10	1	0	1	1	1	2	1
female	2	3	2	0	3	1	3	3	1	3	2	2	1	0	2	3	1	0	3	3	2	2	1	1	2	0	2	0	1	3	1	3	2	1	1	2	0	2	3	0	38	22	1	0	0	0	0	1	1
female	2	2	2	2	3	1	3	3	2	3	2	1	2	2	3	3	2	1	3	3	0	1	2	2	2	0	1	3	2	1	3	3	2	3	2	0	0	2	1	1	45	42	1	1	0	0	0	1	0
male	2	2	2	2	3	2	2	3	2	2	2	2	2	3	3	3	2	2	3	3	2	2	3	2	2	1	1	2	2	1	2	3	1	2	2	1	3	2	1	3	47	43	1	1	0	0	1	1	0
female	0	1	1	0	1	1	2	2	1	1	1	1	1	0	2	1	3	1	2	1	3	2	0	1	0	1	3	0	1	3	3	1	1	2	0	3	0	0	3	1	23	15	3	2	2	1	2	2	1
male	2	3	2	0	3	0	3	0	0	3	1	3	3	0	2	3	3	0	2	2	2	3	1	1	0	2	2	1	0	2	2	1	1	2	1	1	2	2	2	3	35	28	1	0	0	3	0	2	1
female	2	3	2	3	3	1	3	2	2	2	0	2	2	0	3	2	2	1	2	2	2	1	1	0	0	1	1	2	1	1	1	0	2	0	1	1	1	0	2	2	39	21	1	0	0	1	1	3	0
male	1	1	1	0	1	1	3	1	2	1	2	1	1	0	1	0	1	1	1	0	2	1	1	2	0	1	0	0	0	1	2	0	1	1	0	2	0	0	0	1	20	22	2	2	2	2	2	1	2
female	2	2	1	0	2	1	2	1	1	1	2	1	0	0	2	2	1	0	2	2	2	1	0	1	3	2	1	3	3	2	3	3	1	3	1	1	1	2	1	2	25	37	1	1	1	2	2	1	1
female	1	1	1	0	3	0	2	2	0	2	0	0	0	0	2	3	0	0	1	1	3	0	0	1	0	3	3	0	0	2	1	0	3	0	0	1	0	0	3	0	19	5	2	2	0	1	1	3	1
male	0	1	0	0	0	0	1	1	0	1	1	0	0	0	1	1	1	0	1	0	3	1	0	0	0	2	2	0	0	2	1	0	2	0	0	2	0	0	2	0	9	8	3	2	3	2	2	2	2
female	2	2	2	1	3	2	2	2	2	2	0	2	3	1	3	2	3	1	1	2	1	0	2	1	1	1	2	1	1	2	3	0	1	1	1	1	2	1	2	3	38	28	1	1	0	1	1	3	0
male	2	2	2	0	2	0	3	1	1	3	3	0	0	0	2	2	2	0	3	1	2	0	1	0	0	0	2	0	0	2	1	0	2	2	1	0	0	0	2	1	29	17	1	1	1	2	0	0	1
male	1	1	1	0	1	0	2	0	0	1	2	0	0	0	1	2	2	0	1	0	2	2	1	1	0	2	2	1	2	2	2	2	2	1	1	1	1	1	1	0	15	24	2	2	2	3	2	1	2
female	3	3	3	1	3	2	3	3	3	3	2	3	3	3	3	2	3	2	2	2	1	3	3	3	3	3	3	1	1	1	3	1	1	1	2	1	1	3	3	3	52	36	0	0	0	0	0	1	0
male	2	2	2	1	3	2	3	3	2	2	0	1	1	1	3	2	2	2	2	0	2	2	2	1	1	1	2	2	2	1	2	2	1	0	1	1	1	2	2	2	36	31	1	1	0	0	1	3	0
female	2	2	1	1	2	0	1	2	0	2	3	0	1	0	2	3	1	0	3	2	1	3	1	1	2	1	2	2	3	1	2	2	2	1	2	1	2	1	1	2	28	36	1	1	1	1	1	0	1
male	1	1	1	0	1	1	2	2	1	1	1	1	1	0	2	1	1	1	1	1	2	0	1	1	2	2	2	1	3	2	2	2	2	1	2	2	3	1	2	2	21	28	2	2	2	1	2	2	1
male	2	2	1	1	3	0	3	2	1	3	2	1	1	1	3	3	1	1	2	2	2	1	1	2	0	0	2	1	0	2	1	1	1	0	1	2	0	0	2	1	35	19	1	1	0	1	0	1	0
female	2	2	1	1	3	1	2	2	1	3	2	1	1	1	3	3	2	2	3	1	1	2	1	3	2	1	1	1	2	2	3	1	1	0	1	1	3	3	1	3	37	38	1	1	0	1	0	1	0
female	0	1	0	0	0	0	1	2	0	2	0	0	0	0	0	1	0	0	1	0	2	1	1	0	0	2	1	1	0	3	2	0	3	0	0	2	0	2	3	0	8	12	3	2	3	1	1	3	3
female	0	0	2	0	0	0	0	1	0	1	0	0	0	0	1	0	0	0	1	0	3	1	0	1	1	1	2	0	1	2	3	1	3	2	0	3	3	0	0	1	6	21	3	3	3	2	2	3	2
male	2	2	2	1	3	3	3	3	3	3	1	3	2	2	3	2	2	2	3	3	3	1	2	3	1	1	1	2	1	2	2	2	1	2	1	2	2	1	2	2	48	31	1	1	0	0	0	2	0
male	1	2	0	0	2	0	1	2	0	2	1	0	0	0	2	2	1	0	2	1	2	1	0	0	0	1	2	0	0	1	1	0	2	1	0	1	1	0	2	0	19	14	2	1	1	1	1	2	1
female	3	2	3	1	3	1	3	3	2	3	2	1	2	3	3	3	3	3	3	3	1	2	1	2	0	1	1	1	1	1	2	2	1	1	2	0	1	0	1	2	50	32	0	1	0	0	0	1	0
female	2	3	3	0	2	1	3	0	3	1	0	3	3	3	2	1	3	3	2	1	1	0	2	3	2	3	1	2	1	2	2	1	1	1	2	1	2	2	2	1	39	31	1	0	1	3	2	3	1
male	1	2	1	0	2	1	2	0	1	1	1	2	2	2	2	2	2	2	1	0	2	1	2	3	2	3	3	2	1	2	2	2	2	2	2	1	1	1	2	1	27	28	2	1	1	3	2	2	1
female	2	2	2	1	1	1	2	2	1	1	1	1	1	1	1	1	2	0	2	1	1	1	2	1	1	2	1	1	0	2	1	1	2	1	2	2	2	3	1	2	26	28	1	1	2	1	2	2	2
male	0	0	0	0	0	0	3	0	0	0	0	0	0	0	0	0	1	0	1	0	3	0	0	0	0	2	2	0	0	2	1	0	3	0	0	3	0	0	2	0	5	5	3	3	3	3	3	3	3
female	2	2	1	2	3	1	2	2	1	3	2	1	1	1	3	3	1	2	3	2	1	1	1	1	0	1	2	1	1	2	1	2	1	0	1	0	0	1	3	2	38	23	1	1	0	1	0	1	0
female	1	1	1	1	1	1	3	0	2	1	1	1	1	1	2	2	1	1	1	2	3	2	1	1	3	3	1	3	1	2	3	1	2	2	1	2	3	3	0	1	25	33	2	2	2	3	2	2	1
male	0	2	0	0	2	0	1	1	0	2	1	0	0	0	2	2	1	0	2	2	2	1	0	0	1	2	3	1	1	2	1	1	2	2	0	1	1	0	1	0	18	17	3	1	1	2	1	2	1
male	0	0	1	1	1	1	0	3	1	2	0	0	0	0	0	1	1	0	1	0	3	1	0	1	0	0	3	0	0	3	1	0	2	0	0	3	1	0	3	1	13	9	3	3	2	0	1	3	3
female	2	1	0	0	0	0	1	0	1	0	1	1	1	0	1	2	1	0	2	1	2	1	1	0	3	2	1	1	1	2	1	2	1	2	1	2	1	3	1	2	15	29	1	2	3	3	3	2	2
female	1	2	1	1	1	1	1	1	1	1	1	0	0	0	1	1	1	0	1	0	3	0	1	0	0	2	2	0	1	3	1	0	1	1	1	2	1	1	2	0	16	13	2	1	2	2	2	2	2
male	2	2	2	1	2	0	2	2	2	3	2	1	1	1	2	3	2	1	2	2	1	0	1	1	0	1	1	0	0	1	1	1	1	1	1	0	1	1	1	1	35	24	1	1	1	1	0	1	1
female	2	2	2	0	2	2	3	3	2	2	2	2	2	0	2	2	2	1	2	2	2	3	1	1	3	0	1	1	0	2	3	3	1	1	2	1	3	2	1	2	37	38	1	1	1	0	1	1	1
male	2	1	1	0	0	1	2	2	1	1	0	1	1	1	1	2	2	0	2	0	3	2	1	2	2	2	2	2	2	2	1	3	3	2	1	1	1	2	2	2	21	29	1	2	3	1	2	3	2
male	2	2	2	0	2	2	2	2	2	2	0	2	2	1	2	1	2	1	2	2	2	1	0	1	0	2	1	1	2	2	2	0	1	0	1	2	1	3	3	1	33	21	1	1	1	1	1	3	1
female	2	2	1	1	1	1	2	2	2	2	2	2	1	1	2	2	2	2	2	2	1	1	1	2	1	2	2	1	2	1	1	1	1	1	1	1	1	2	2	2	34	28	1	1	2	1	1	1	1
male	1	1	0	0	1	0	1	1	0	1	1	0	0	0	0	0	0	0	0	1	2	1	0	0	1	3	3	1	2	2	1	0	3	1	1	3	1	1	2	0	8	13	2	2	2	2	2	2	3
female	2	2	1	0	2	0	0	2	0	2	2	1	1	0	2	2	1	0	3	2	1	0	0	0	0	1	1	0	0	1	0	0	1	0	0	1	0	0	1	0	25	14	1	1	1	1	1	1	1
female	3	3	3	1	3	3	3	3	3	3	1	3	3	3	3	3	3	3	3	3	1	2	2	1	2	0	0	3	3	1	3	3	0	3	3	0	3	3	0	3	56	53	0	0	0	0	0	2	0
male	2	1	1	1	3	1	1	2	1	1	0	1	1	0	2	1	2	1	2	1	2	1	0	1	1	2	3	1	2	3	3	1	2	0	1	2	1	2	3	2	25	20	1	2	0	1	2	3	1
female	0	1	1	1	1	0	3	3	1	1	0	1	0	0	1	1	3	0	1	0	3	1	0	3	1	3	2	0	1	3	3	0	3	0	0	2	0	1	3	2	19	14	3	2	2	0	2	3	2
female	2	2	3	0	2	2	3	3	3	2	1	3	3	2	2	2	3	3	2	2	2	3	3	3	3	1	2	1	2	2	2	2	2	3	2	2	2	2	2	2	45	38	1	1	1	0	1	2	1
female	1	1	0	0	1	0	0	2	0	1	3	0	0	0	2	3	0	0	3	2	1	2	2	2	1	0	1	1	2	1	2	1	0	2	2	0	2	2	0	2	19	41	2	2	2	1	2	0	1
female	1	2	1	1	1	0	1	1	0	2	1	1	0	0	1	2	1	0	2	2	2	1	1	0	1	2	2	0	1	3	1	1	2	0	1	2	0	0	3	0	20	12	2	1	2	2	1	2	2
female	3	3	1	0	3	1	1	2	2	2	2	2	2	1	2	2	2	1	1	1	1	2	1	1	2	1	1	0	2	2	2	2	1	1	1	2	2	2	1	1	34	31	0	0	0	1	1	1	1
female	1	2	1	0	2	1	2	3	0	2	2	0	0	0	2	2	2	0	2	3	1	1	1	0	0	0	1	0	0	1	1	0	1	0	0	1	0	0	2	1	27	18	2	1	1	0	1	1	1
female	1	1	1	0	1	0	3	1	0	1	1	1	1	1	1	1	1	1	1	1	2	1	1	1	1	2	2	0	1	2	2	1	2	2	1	2	1	1	2	1	19	21	2	2	2	2	2	2	2
female	0	0	0	0	0	0	1	3	0	0	0	0	0	0	0	0	0	0	3	0	3	2	1	0	1	3	3	0	0	1	3	0	3	0	1	3	0	1	3	1	7	12	3	3	3	0	3	3	3
male	2	1	1	0	2	1	2	3	1	2	2	0	0	1	3	3	1	1	2	2	2	1	1	2	1	1	2	0	0	1	1	0	1	0	1	1	1	0	2	2	30	21	1	2	1	0	1	1	0
female	3	3	2	1	3	2	2	3	2	3	3	2	2	2	3	3	2	2	3	3	0	2	2	2	1	0	2	2	2	0	2	2	0	1	2	0	2	2	0	2	49	43	0	0	0	0	0	0	0
male	2	2	2	1	3	3	3	3	3	3	1	3	2	2	3	2	2	2	3	3	3	1	2	3	1	1	1	2	1	2	2	2	1	2	1	2	2	1	2	2	48	31	1	1	0	0	0	2	0
female	1	1	1	1	1	1	3	1	0	1	1	1	1	1	1	1	1	1	1	0	2	1	0	0	1	2	2	1	0	3	1	0	2	1	1	3	1	1	2	1	20	14	2	2	2	2	2	2	2
female	2	2	1	0	2	0	2	2	1	2	1	1	1	1	2	2	2	0	2	2	2	1	0	1	1	2	2	0	0	2	2	1	2	0	0	2	0	2	2	1	28	16	1	1	1	1	1	2	1
female	2	2	1	0	1	0	3	3	0	2	2	1	1	1	2	2	2	0	1	2	3	0	1	3	2	2	2	2	2	3	3	0	3	2	1	2	1	1	2	1	28	23	1	1	2	0	1	1	1
female	2	3	1	2	3	1	3	3	2	3	1	2	2	3	3	3	3	2	3	3	2	1	1	0	0	1	1	0	2	1	3	1	1	1	1	2	1	2	2	2	48	26	1	0	0	0	0	2	0
male	2	1	0	0	2	0	0	2	0	3	2	0	0	1	3	3	1	0	3	2	0	0	0	1	0	1	0	1	1	0	0	0	0	1	0	0	0	0	0	0	25	24	1	2	1	1	0	1	0
male	1	1	0	0	2	0	1	1	1	2	1	0	0	0	1	2	2	0	1	1	2	0	0	1	1	2	2	1	0	2	1	0	2	0	0	2	0	0	2	0	17	11	2	2	1	2	1	2	2
male	3	2	2	2	2	3	3	2	3	1	1	2	2	3	1	1	3	2	2	2	1	2	1	1	1	2	2	1	3	2	3	3	1	3	1	2	2	3	1	3	42	37	0	1	1	1	2	2	2
male	2	2	1	3	3	2	3	3	2	3	2	1	3	3	3	3	3	2	3	2	1	1	2	2	3	0	0	0	3	1	1	0	0	0	2	0	2	2	0	2	49	39	1	1	0	0	0	1	0
female	2	2	3	3	1	0	3	1	0	1	0	0	0	3	2	3	1	1	3	2	3	1	1	0	2	2	1	1	0	2	3	1	2	0	0	1	0	0	2	3	31	20	1	1	2	2	2	3	1
female	3	3	2	1	3	2	2	3	2	3	3	2	2	2	3	3	2	2	3	3	1	2	2	2	0	0	0	1	2	0	0	0	0	2	1	0	2	1	1	2	49	36	0	0	0	0	0	0	0
female	3	2	2	0	2	2	2	2	2	2	1	2	2	0	2	2	2	0	2	1	2	3	3	1	2	2	3	1	3	2	2	3	2	1	3	2	2	2	3	3	33	34	0	1	1	1	1	2	1
female	1	2	1	0	2	1	2	1	1	1	1	1	0	0	1	2	1	0	2	1	3	1	1	1	1	1	1	1	1	2	1	1	2	1	0	2	1	2	2	2	21	22	2	1	1	2	2	2	2
male	2	1	1	0	1	1	2	3	0	1	1	1	1	0	1	0	1	0	1	1	2	0	0	3	3	1	3	2	3	2	2	3	2	2	0	2	3	0	2	1	19	29	1	2	2	0	2	2	2
female	1	1	1	1	2	1	1	0	1	2	0	0	0	0	1	2	1	0	1	1	2	1	0	0	0	2	2	0	0	2	0	1	2	2	1	3	3	3	2	1	17	18	2	2	1	3	1	3	2
female	2	2	0	2	0	2	3	1	3	0	1	3	3	2	0	1	3	2	1	0	3	2	3	2	3	3	3	3	3	3	3	3	3	3	3	3	3	3	2	3	31	38	1	1	3	2	3	2	3
female	1	2	1	1	2	1	3	2	1	3	2	1	2	1	3	3	3	1	2	2	2	2	1	0	1	2	1	1	2	2	2	2	1	1	1	1	1	1	1	1	37	27	2	1	1	1	0	1	0
male	1	2	1	0	2	1	1	3	1	2	2	1	1	1	2	2	1	1	2	2	1	1	1	1	2	0	1	1	1	1	0	1	1	1	1	1	1	1	1	1	29	28	2	1	1	0	1	1	1
female	2	2	1	2	2	2	2	2	2	2	3	1	1	1	2	3	2	1	2	2	2	1	1	2	2	1	3	1	3	2	3	3	1	2	2	1	2	1	3	2	37	33	1	1	1	1	1	0	1
female	2	1	1	0	1	1	2	0	1	1	0	1	1	2	2	2	2	2	2	2	1	0	1	0	0	1	2	0	0	3	2	1	1	1	1	2	1	2	3	1	26	18	1	2	2	3	2	3	1
male	1	1	1	0	1	1	3	2	0	2	1	0	0	0	2	2	2	0	2	1	2	1	1	1	3	0	0	1	1	2	3	1	2	1	1	1	2	0	2	1	22	29	2	2	2	1	1	2	1
female	1	1	0	0	2	0	2	2	1	2	2	0	1	0	2	3	1	0	2	2	1	2	3	3	2	1	2	1	2	1	2	3	2	1	2	1	3	1	1	1	24	38	2	2	1	1	1	1	1
male	0	1	0	1	1	0	1	1	1	1	1	1	0	1	1	1	2	0	0	1	1	3	1	3	1	0	1	1	0	2	1	2	1	1	2	2	1	0	2	3	15	31	3	2	2	2	2	2	2
male	0	0	0	0	0	0	1	0	0	0	0	0	0	0	0	0	0	0	0	0	3	1	1	0	0	2	3	0	0	2	2	0	3	0	0	3	1	0	3	1	1	8	3	3	3	3	3	3	3
female	2	2	2	0	3	2	2	2	2	2	1	2	2	1	2	3	3	1	3	2	1	0	0	1	2	1	2	2	1	0	1	1	1	2	1	2	1	1	2	2	39	27	1	1	0	1	1	2	1
male	1	2	1	0	1	0	3	2	2	3	3	1	1	0	2	2	1	0	2	1	2	1	0	2	1	2	2	1	3	2	1	3	1	1	2	1	3	2	1	2	28	32	2	1	2	1	0	0	1
female	2	2	0	0	2	0	2	2	0	2	1	0	1	0	2	2	1	0	2	1	2	0	0	0	1	2	3	2	1	3	2	0	2	0	0	2	1	0	2	2	22	14	1	1	1	1	1	2	1
female	1	1	1	0	2	0	2	2	1	2	1	1	1	0	2	2	2	1	1	1	2	3	0	1	1	0	1	0	1	2	2	1	2	1	0	2	0	0	1	2	24	23	2	2	1	1	1	2	1
female	2	1	2	1	1	1	2	1	1	2	1	2	1	0	2	2	2	1	2	1	2	0	1	0	1	2	3	1	1	3	1	1	2	2	0	3	0	0	3	1	28	12	1	2	2	2	1	2	1
female	1	1	2	0	0	0	0	0	0	1	0	1	1	1	0	0	1	3	1	0	3	0	1	0	0	1	3	0	0	3	3	0	3	0	2	3	1	0	2	3	13	13	2	2	3	3	2	3	3
female	2	0	1	0	1	0	0	0	1	2	0	2	1	0	3	3	1	1	3	0	3	2	0	0	0	3	2	2	0	3	3	0	3	0	0	3	1	0	3	1	21	10	1	3	2	3	1	3	0
female	2	2	2	1	3	0	2	3	2	3	2	2	2	3	3	3	2	0	3	3	1	2	2	1	2	1	1	2	2	1	2	2	1	2	1	1	2	2	0	2	43	39	1	1	0	0	0	1	0
female	2	2	2	1	2	2	2	2	2	2	2	3	1	1	3	3	2	2	3	3	2	1	2	1	1	1	1	1	1	2	2	1	2	2	1	2	2	2	1	2	42	29	1	1	1	1	1	1	0
female	2	2	1	0	2	0	1	3	1	2	1	1	0	0	2	3	1	0	2	2	3	1	1	1	1	1	1	1	2	3	2	0	1	1	1	2	2	2	3	2	26	24	1	1	1	0	1	2	1
female	2	2	2	1	3	1	2	2	2	3	1	2	1	2	3	3	3	1	3	3	2	1	0	0	1	2	2	1	1	2	3	2	2	1	0	2	0	3	2	2	42	22	1	1	0	1	0	2	0
female	1	1	0	1	1	0	1	1	0	1	1	0	0	0	1	1	0	0	2	1	2	2	0	1	1	1	2	0	0	1	1	0	2	0	1	1	0	1	2	0	13	17	2	2	2	2	2	2	2
female	2	2	2	0	2	1	3	2	3	2	2	2	3	3	3	2	3	3	2	2	2	1	3	3	3	2	2	3	3	2	3	3	1	3	2	1	3	3	1	3	44	46	1	1	1	1	1	1	0
male	1	1	1	0	1	0	1	2	1	1	2	1	0	0	2	1	1	0	2	1	2	1	0	2	1	0	1	0	1	2	1	2	1	1	1	2	1	2	2	1	19	25	2	2	2	1	2	1	1
female	2	2	1	1	2	1	2	2	1	2	1	2	2	1	2	2	2	2	2	0	2	1	1	2	1	2	2	2	1	2	1	1	1	3	1	1	1	1	2	2	32	27	1	1	1	1	1	2	1
female	2	2	2	1	2	2	2	2	1	2	1	1	1	2	2	2	2	1	2	1	2	1	3	3	1	1	3	1	1	1	3	2	2	1	3	1	3	3	2	1	33	35	1	1	1	1	1	2	1
female	1	2	0	0	1	0	0	1	0	1	1	1	0	0	2	2	1	0	1	0	2	0	0	0	1	0	3	1	0	1	2	0	2	0	0	2	0	1	3	0	14	13	2	1	2	2	2	2	1
female	3	3	1	1	3	2	1	3	1	3	3	1	1	1	3	3	2	1	3	3	1	0	2	0	0	0	2	2	0	2	2	1	1	0	2	2	0	2	2	1	42	23	0	0	0	0	0	0	0
male	1	1	1	0	1	0	1	2	1	1	2	1	0	0	2	1	1	0	2	1	2	1	0	2	1	0	1	0	1	2	1	2	1	1	1	2	1	2	2	1	19	25	2	2	2	1	2	1	1
female	2	2	2	1	2	2	3	2	2	2	2	2	2	1	1	2	2	0	2	2	1	1	2	2	3	2	2	2	0	2	3	2	2	2	2	1	1	1	2	2	36	32	1	1	1	1	1	1	2
female	2	2	1	1	2	0	1	1	1	2	1	0	0	2	2	3	1	0	3	2	2	1	0	0	0	3	2	0	0	2	1	1	2	2	0	1	0	1	2	1	27	14	1	1	1	2	1	2	1
male	0	1	0	1	1	0	1	1	0	1	1	0	0	0	1	1	0	0	2	0	2	1	0	1	1	2	2	1	1	2	2	1	2	0	0	3	0	1	2	0	11	15	3	2	2	2	2	2	2
male	1	1	1	1	1	1	2	2	1	2	2	1	1	1	1	2	1	0	3	3	1	1	1	1	1	1	1	2	1	1	1	1	1	1	1	1	1	1	1	1	28	28	2	2	2	1	1	1	2
female	2	2	2	1	2	2	2	3	1	3	2	0	1	0	3	2	2	0	3	2	1	0	1	3	2	1	3	2	2	1	1	1	2	2	0	0	2	3	2	3	35	33	1	1	1	0	0	1	0
female	1	2	0	0	1	0	2	3	0	1	1	1	0	0	1	1	1	0	2	0	2	1	0	0	2	0	3	1	1	3	3	2	2	2	1	2	1	2	2	2	17	25	2	1	2	0	2	2	2
male	1	1	1	0	0	0	1	0	0	1	1	0	0	0	0	0	1	0	0	0	3	0	1	1	1	1	2	2	3	2	3	3	1	3	1	2	3	1	1	0	7	31	2	2	3	3	2	2	3
male	1	1	1	1	2	2	1	1	1	1	2	1	1	2	2	2	1	1	2	2	2	1	1	1	1	1	2	2	2	2	1	1	1	1	2	1	2	1	1	1	28	28	2	2	1	2	2	1	1
female	1	0	1	0	0	0	2	1	0	1	0	1	0	0	1	1	1	0	1	0	2	2	1	1	2	1	3	1	2	3	3	0	3	1	1	2	2	1	2	2	11	24	2	3	3	2	2	3	2
female	2	1	2	0	2	0	1	1	0	2	2	0	1	3	3	3	1	1	3	2	1	1	2	1	1	0	0	3	2	1	3	1	2	1	2	0	1	0	2	1	30	34	1	2	1	2	1	1	0
female	1	2	1	1	2	0	0	2	2	2	0	1	0	2	2	2	2	0	2	2	1	0	1	1	2	1	0	1	0	0	1	0	2	0	2	1	2	2	2	2	26	28	2	1	1	1	1	3	1
female	2	2	1	1	2	1	2	2	1	1	2	1	1	0	2	1	1	0	2	1	2	0	1	3	2	1	1	1	1	3	2	3	1	2	0	1	1	1	1	2	26	30	1	1	1	1	2	1	1
female	2	2	1	0	3	1	1	3	1	3	2	1	1	1	3	3	1	0	2	2	2	1	1	2	1	2	1	0	1	2	2	1	1	0	0	1	1	1	1	1	33	23	1	1	0	0	0	1	0
female	2	2	2	1	2	1	2	2	1	2	2	1	1	1	2	2	2	1	3	2	1	1	1	1	0	1	1	1	1	1	1	1	1	1	1	1	1	1	1	1	34	26	1	1	1	1	1	1	1
male	2	1	1	0	2	0	1	0	0	1	0	1	0	0	1	3	3	0	2	0	3	1	0	2	1	2	3	0	3	3	3	0	3	2	0	3	0	3	3	2	18	18	1	2	1	3	2	3	2
female	2	2	2	1	2	2	3	2	2	2	2	2	2	1	2	2	2	2	2	2	1	1	2	2	1	1	1	1	2	1	2	2	1	1	2	1	2	2	2	2	39	35	1	1	1	1	1	1	1
female	1	1	1	1	2	1	2	0	2	1	0	1	1	2	3	2	1	1	2	1	2	2	2	3	1	1	2	3	3	1	2	2	2	2	3	2	3	3	1	2	26	41	2	2	1	3	2	3	0
female	2	1	1	0	2	2	3	1	1	3	0	2	0	0	2	2	3	1	3	2	2	2	1	2	1	2	3	1	3	2	2	1	2	1	2	1	2	0	3	1	31	25	1	2	1	2	0	3	1
male	2	2	1	0	1	0	0	1	1	1	0	2	0	0	2	2	1	0	2	1	3	1	1	0	2	3	3	1	1	3	2	1	2	0	0	2	1	1	2	1	19	15	1	1	2	2	2	3	1
male	1	0	1	1	1	0	1	2	0	1	0	0	0	1	2	1	1	0	1	2	2	2	1	0	1	1	2	1	1	2	1	2	2	2	1	2	1	1	3	0	16	21	2	3	2	1	2	3	1
male	0	1	0	0	2	0	0	0	0	2	0	0	0	0	1	2	0	0	2	1	3	0	1	0	0	1	2	0	0	3	2	1	3	1	1	2	0	1	2	0	11	12	3	2	1	3	1	3	2
male	2	2	3	1	2	3	3	1	3	2	1	3	3	1	3	2	3	3	2	3	2	1	2	3	3	2	2	3	3	0	1	3	1	3	3	1	3	3	0	3	46	47	1	1	1	2	1	2	0
female	3	3	3	0	3	2	3	3	3	3	0	3	2	0	1	1	2	1	1	3	2	2	1	3	0	1	2	2	3	2	3	3	1	1	2	2	3	2	1	3	40	38	0	0	0	0	0	3	2
female	0	1	0	0	0	0	2	0	1	2	1	0	0	0	1	1	1	0	1	1	3	0	0	1	0	1	3	1	0	2	1	1	3	1	0	3	0	1	2	1	12	11	3	2	3	3	1	2	2
female	2	2	3	2	2	1	3	2	2	2	0	1	1	2	2	2	2	1	2	2	1	1	1	2	3	1	1	2	1	1	1	1	1	1	2	2	1	3	2	2	36	33	1	1	1	1	1	3	1
female	2	3	2	0	3	2	3	2	2	2	1	3	3	0	1	3	3	1	3	1	2	3	2	1	2	1	1	3	3	1	1	1	1	2	2	1	2	3	1	3	40	41	1	0	0	1	1	2	2
male	1	1	1	1	2	2	1	1	1	1	2	1	1	2	2	2	1	1	2	2	2	1	1	1	1	1	2	2	2	2	1	1	1	1	2	1	2	1	1	1	28	28	2	2	1	2	2	1	1
female	1	1	1	0	2	0	2	2	0	1	2	0	1	1	1	1	1	0	3	2	2	1	0	2	1	2	2	1	0	1	0	2	2	2	1	2	0	0	2	1	22	19	2	2	1	1	2	1	2
female	0	0	0	0	1	0	0	0	0	1	0	0	0	0	0	0	1	0	0	0	3	2	1	0	0	3	3	1	0	3	2	0	3	1	1	3	0	0	3	1	3	9	3	3	2	3	2	3	3
female	2	2	2	0	2	1	3	2	2	1	1	3	2	0	2	2	3	1	1	1	3	2	2	0	0	0	2	2	2	3	3	1	3	1	1	3	2	2	3	3	33	25	1	1	1	1	2	2	1
female	1	2	2	2	2	0	3	2	1	2	1	2	0	0	2	3	3	1	3	2	2	1	0	0	1	1	0	0	0	2	2	1	1	0	0	1	0	0	2	0	34	17	2	1	1	1	1	2	1
female	0	0	0	0	0	0	1	0	1	0	0	0	0	0	0	0	1	0	3	0	3	0	0	0	3	3	3	3	3	1	3	3	3	3	0	3	3	0	3	1	6	24	3	3	3	3	3	3	3
female	1	3	1	0	2	1	1	1	1	2	1	2	1	0	2	2	2	0	2	2	1	1	3	3	1	1	1	3	3	1	3	3	1	1	3	1	3	3	0	3	27	48	2	0	1	2	1	2	1
female	2	3	2	2	2	1	1	3	1	3	0	1	1	1	3	3	1	2	2	0	3	0	0	0	2	3	3	0	0	3	3	0	3	3	0	3	1	1	3	3	34	13	1	0	1	0	0	3	0
female	2	2	0	1	3	1	2	2	2	2	2	1	1	1	2	2	1	1	3	3	1	2	2	3	1	1	0	2	2	2	1	3	1	1	1	0	1	3	1	1	34	38	1	1	0	1	1	1	1
female	2	2	3	0	3	1	3	3	3	3	1	3	3	2	3	3	3	3	3	3	1	1	3	1	1	0	2	1	0	2	1	0	1	0	3	0	1	2	3	3	50	29	1	1	0	0	0	2	0
male	0	1	0	0	0	0	2	0	2	0	0	0	2	1	1	0	3	1	0	0	3	1	0	0	0	3	2	1	1	3	3	0	3	1	0	3	1	3	3	2	13	14	3	2	3	3	3	3	2
female	2	2	2	2	2	3	3	2	3	2	1	3	3	0	3	3	3	0	3	0	3	2	1	0	2	2	2	0	2	3	3	1	2	2	1	2	3	1	2	3	42	26	1	1	1	1	1	2	0
female	1	0	0	0	2	0	1	2	0	3	0	0	0	1	1	3	2	0	2	3	2	1	1	0	1	1	3	0	1	2	1	0	3	3	1	2	0	0	3	0	21	14	2	3	1	1	0	3	2
female	2	1	3	1	2	3	3	2	3	1	3	3	3	3	2	2	3	2	0	1	3	2	2	2	3	1	3	2	2	1	2	3	2	2	3	2	2	2	2	1	43	35	1	2	1	1	2	0	1
male	1	1	1	0	2	0	1	2	0	2	0	0	0	0	2	2	2	0	2	2	1	2	0	1	0	1	2	0	1	2	1	1	3	0	1	2	0	0	2	0	20	15	2	2	1	1	1	3	1
female	2	3	2	3	2	2	2	2	3	2	3	3	2	2	2	2	3	2	0	2	1	2	2	3	3	0	2	3	1	0	3	3	0	0	3	1	3	3	2	3	44	47	1	0	1	1	1	0	1
female	2	2	2	1	2	2	2	2	3	3	1	2	1	1	2	1	2	1	2	2	1	2	3	3	3	1	0	2	2	1	3	2	1	2	2	1	3	3	2	2	36	46	1	1	1	1	0	2	1
male	1	2	1	0	3	0	1	2	0	3	1	0	0	0	3	3	1	0	2	1	1	1	0	1	1	0	2	0	1	1	1	0	1	2	0	1	1	0	2	0	24	21	2	1	0	1	0	2	0
female	1	1	1	0	3	0	1	1	1	2	1	0	0	0	1	1	1	0	1	0	2	1	0	0	1	2	3	0	1	2	1	0	2	1	0	2	0	0	3	0	16	10	2	2	0	2	1	2	2
female	2	2	2	1	2	2	2	2	2	2	2	1	2	2	2	2	2	0	3	2	1	2	3	2	2	1	2	2	2	1	2	3	1	2	2	1	3	3	2	3	37	43	1	1	1	1	1	1	1
female	1	1	1	1	3	1	3	2	1	2	1	1	1	2	2	1	3	1	2	1	3	0	1	1	0	1	2	0	1	2	1	2	2	1	0	1	1	0	2	1	31	17	2	2	0	1	1	2	1
female	2	2	2	2	2	0	2	1	2	0	0	0	1	0	0	2	3	0	2	1	2	0	1	3	1	3	1	0	1	2	3	2	2	3	1	2	3	3	2	2	24	30	1	1	1	2	3	3	3
female	2	2	1	0	1	0	2	2	2	2	2	1	1	2	2	2	1	1	3	2	1	0	0	0	0	0	1	0	0	3	1	1	1	2	1	2	0	0	3	0	31	15	1	1	2	1	1	1	1
female	2	2	2	1	1	3	2	2	2	1	1	3	2	3	2	2	2	2	1	2	1	2	1	2	1	2	3	2	2	1	3	0	2	2	1	1	2	3	1	2	38	33	1	1	2	1	2	2	1
female	2	1	1	1	2	1	2	2	2	2	1	1	1	0	2	1	1	0	2	1	2	1	0	0	1	2	1	0	1	2	1	1	2	0	0	2	1	0	2	0	26	14	1	2	1	1	1	2	1
female	1	1	1	1	1	1	2	0	1	2	2	1	1	1	1	2	1	1	2	1	1	1	2	2	2	2	2	1	1	1	1	2	1	2	1	1	1	1	1	1	24	30	2	2	2	3	1	1	2
female	0	0	0	0	0	0	0	0	1	0	1	0	1	0	0	0	2	0	0	0	0	3	3	3	3	0	0	3	3	0	3	3	0	3	3	0	3	3	0	3	5	60	3	3	3	3	3	2	3
female	2	2	2	1	1	2	3	1	3	2	1	3	3	2	3	3	2	3	2	1	1	1	2	0	0	1	0	2	0	3	2	2	1	2	3	2	3	2	2	3	42	33	1	1	2	2	1	2	0
female	2	1	1	1	2	1	2	2	1	2	1	1	1	0	2	2	2	0	2	2	3	0	0	1	0	2	2	1	0	3	1	0	3	0	0	2	0	0	3	1	28	7	1	2	1	1	1	2	1
male	1	1	1	3	1	0	2	1	1	1	0	0	0	0	1	1	1	0	2	2	2	0	0	0	1	3	3	0	0	3	3	0	3	1	0	2	1	3	2	1	19	13	2	2	2	2	2	3	2
male	2	3	2	0	3	1	1	3	1	3	2	1	1	1	3	3	1	1	2	3	1	0	1	0	1	0	2	1	0	1	1	1	1	1	2	0	1	0	1	1	37	25	1	0	0	0	0	1	0
female	1	1	1	0	2	0	1	2	1	2	1	0	1	0	2	2	1	0	2	1	3	0	1	0	1	1	1	1	0	2	2	0	3	1	1	2	1	1	2	1	21	17	2	2	1	1	1	2	1
female	2	1	2	0	3	0	2	3	1	3	1	0	0	0	1	3	2	0	2	2	1	2	2	2	2	1	1	0	2	1	2	2	1	2	2	1	2	2	2	2	28	37	1	2	0	0	0	2	2
female	1	1	0	0	2	0	1	1	0	1	0	0	0	0	1	2	1	0	1	1	3	0	1	0	0	2	2	0	0	3	2	0	3	0	0	3	0	0	3	2	13	7	2	2	1	2	2	3	2
male	2	2	3	0	0	3	3	2	3	1	1	3	3	3	2	1	3	2	1	1	2	1	3	3	2	2	1	1	3	2	2	3	3	3	3	3	3	3	3	3	39	38	1	1	3	1	2	2	1
female	1	2	1	0	2	0	2	2	1	2	1	1	1	0	2	3	1	1	2	1	2	1	1	2	2	1	1	1	1	2	2	1	2	1	0	1	1	1	2	1	26	25	2	1	1	1	1	2	1
male	3	2	3	1	2	2	3	1	3	2	1	3	3	2	2	2	3	2	1	1	2	1	2	1	2	2	2	1	2	2	1	3	1	3	1	2	2	1	2	2	42	30	0	1	1	2	1	2	1
female	1	2	1	0	1	0	3	0	2	2	2	1	2	2	0	1	2	1	2	2	2	2	2	3	2	1	3	3	2	1	1	3	1	3	2	1	2	3	1	3	27	42	2	1	2	3	1	1	3
female	1	2	1	0	1	1	2	1	1	1	0	2	1	0	1	1	2	0	0	0	3	1	1	3	1	1	2	1	1	3	1	2	2	1	2	3	0	0	2	0	18	19	2	1	2	2	2	3	2
female	2	3	1	1	2	0	1	1	1	1	1	1	0	0	2	2	1	0	3	3	3	0	0	0	0	1	1	0	0	2	0	1	2	1	0	2	2	1	3	1	26	13	1	0	1	2	2	2	1
female	2	2	1	0	2	1	1	3	1	2	1	1	1	1	3	2	1	1	2	2	3	1	1	2	1	1	3	1	1	3	2	0	3	1	1	3	0	1	3	1	30	15	1	1	1	0	1	2	0
female	0	0	1	3	0	1	2	0	0	0	3	2	1	0	0	1	1	1	1	0	3	0	0	3	3	3	2	3	3	1	3	3	2	3	3	2	3	3	1	2	17	39	3	3	3	3	3	0	3
male	0	0	0	0	1	0	0	0	0	1	0	0	0	0	0	1	1	0	1	1	3	0	0	0	1	2	2	0	0	3	0	0	3	0	0	2	0	0	2	0	6	5	3	3	2	3	2	3	3
female	2	1	1	0	1	0	1	2	0	1	1	0	1	0	2	2	2	0	3	2	2	0	1	0	0	1	2	0	0	2	1	0	2	0	0	2	2	2	3	0	22	13	1	2	2	1	2	2	1
female	2	1	1	0	1	0	1	1	1	1	1	0	1	0	2	2	1	0	2	1	1	2	1	0	1	2	2	0	0	1	1	0	1	1	0	1	0	0	2	0	19	17	1	2	2	2	2	2	1
female	2	3	2	0	1	2	2	2	2	1	1	3	1	0	1	3	2	0	0	1	2	0	1	0	1	1	2	1	1	3	3	2	2	1	1	2	1	0	2	1	29	20	1	0	2	1	2	2	2
female	2	2	2	2	3	1	2	1	1	1	0	2	1	0	1	1	2	1	2	0	3	0	1	0	0	2	3	0	0	3	1	0	3	1	1	3	0	0	3	1	27	6	1	1	0	2	2	3	2
male	0	0	0	1	0	0	0	2	0	0	0	0	0	0	0	0	3	0	0	0	3	0	0	0	0	3	3	0	0	3	2	0	3	3	0	3	0	1	3	0	6	6	3	3	3	1	3	3	3
female	2	2	1	0	2	0	1	2	1	2	1	1	1	0	1	1	2	0	1	1	3	1	1	0	1	2	2	2	1	3	2	1	2	2	1	2	0	0	3	1	22	17	1	1	1	1	1	2	2
male	0	1	0	1	0	0	2	3	0	1	1	0	0	0	1	1	1	0	1	1	3	0	0	0	0	3	2	2	2	3	1	0	3	0	0	3	0	0	3	3	14	9	3	2	3	0	2	2	2
female	2	2	2	0	2	0	1	2	1	2	1	1	0	0	2	3	1	0	2	1	2	1	1	1	1	1	1	1	1	2	1	1	1	0	1	1	1	1	2	1	25	23	1	1	1	1	1	2	1
male	1	1	1	0	1	1	2	3	0	3	2	1	1	0	2	2	1	1	1	1	2	0	0	0	1	3	2	0	0	2	3	1	2	0	0	2	1	1	2	1	25	14	2	2	2	0	0	1	1
male	0	0	1	1	0	0	3	0	1	0	0	1	0	0	1	1	1	1	0	0	3	0	2	1	0	1	1	1	1	2	3	0	3	2	1	2	2	1	3	2	11	22	3	3	3	3	3	3	2
female	1	0	0	0	1	0	2	0	0	0	0	0	0	0	0	0	1	0	1	1	3	0	0	1	0	1	3	0	1	3	3	0	3	1	0	3	0	0	3	0	7	8	2	3	2	3	3	3	3
female	2	1	1	1	1	0	0	1	1	2	2	0	1	0	2	2	1	0	2	2	1	1	2	2	1	1	0	1	2	1	1	2	1	1	2	1	1	1	1	1	22	33	1	2	2	2	1	1	1
female	2	2	1	0	3	0	2	1	0	2	0	0	0	3	1	2	0	1	2	2	1	3	0	3	3	3	3	2	2	2	2	2	2	2	2	2	1	3	2	0	24	31	1	1	0	2	1	3	2
female	1	1	1	0	2	0	0	0	0	2	0	0	1	0	2	2	1	0	3	0	3	0	2	1	2	2	2	3	1	3	1	1	2	1	1	2	1	0	1	2	16	22	2	2	1	3	1	3	1
female	2	2	1	1	2	2	2	1	1	3	1	1	1	1	2	2	2	1	3	2	1	2	1	1	0	1	2	1	1	1	1	0	1	2	1	1	2	2	1	2	33	29	1	1	1	2	0	2	1
female	2	2	2	1	2	0	2	2	2	2	0	3	2	1	3	2	3	0	2	2	2	0	2	0	1	1	1	0	1	1	1	0	2	3	1	2	2	1	2	2	35	24	1	1	1	1	1	3	0
female	2	2	0	0	2	1	2	1	0	1	1	0	0	0	1	1	2	0	2	1	2	0	0	0	0	0	2	0	0	2	1	1	2	0	0	2	0	0	2	1	19	12	1	1	1	2	2	2	2
male	3	3	3	1	3	0	3	1	3	2	0	3	3	3	3	3	3	3	2	2	2	1	0	2	1	1	1	1	3	1	3	3	1	1	1	1	3	0	1	2	47	34	0	0	0	2	1	3	0
female	0	0	0	0	0	0	1	0	0	0	0	0	0	0	0	1	1	1	1	1	3	0	0	0	0	2	3	0	0	3	2	0	3	0	0	3	0	0	3	0	6	3	3	3	3	3	3	3	3
male	0	0	0	0	2	0	3	1	2	2	0	1	1	1	1	2	1	1	2	1	3	2	1	0	1	2	2	1	1	2	1	0	2	0	0	2	2	2	2	1	21	18	3	3	1	2	1	3	2
male	3	2	1	2	2	1	3	2	1	2	1	2	1	1	1	1	2	0	1	2	2	2	2	2	2	2	2	2	2	2	2	2	2	2	2	2	2	2	2	2	31	33	0	1	1	1	1	2	2
male	1	1	1	0	1	0	2	2	0	2	1	1	1	0	1	1	1	0	1	1	2	1	1	1	2	1	2	1	1	2	2	2	2	1	1	2	1	0	2	2	18	24	2	2	2	1	1	2	2
female	0	1	1	1	1	0	1	2	0	1	0	0	0	0	1	1	1	0	1	0	3	1	1	0	1	3	3	1	1	3	1	0	3	1	1	2	1	1	3	1	12	12	3	2	2	1	2	3	2
female	2	2	2	0	2	1	3	2	3	2	2	2	2	2	3	3	3	1	3	3	0	2	2	2	2	0	1	2	2	1	2	2	1	2	2	0	2	1	0	2	43	43	1	1	1	1	1	1	0
male	1	2	1	0	2	0	1	2	1	1	0	0	1	0	1	2	2	0	0	0	3	0	1	0	0	3	3	0	1	3	3	2	2	0	1	1	1	0	2	0	17	13	2	1	1	1	2	3	2
female	2	2	1	3	1	1	3	0	2	0	0	2	1	1	0	0	2	1	3	0	2	0	2	2	1	3	2	2	2	2	3	1	2	0	2	2	2	2	2	2	25	27	1	1	2	3	3	3	3
female	2	2	2	3	2	3	1	3	1	0	1	1	0	1	2	3	3	0	3	3	3	1	1	1	2	1	1	1	1	2	3	1	1	1	1	2	1	1	1	2	36	27	1	1	1	0	3	2	1
male	1	1	1	1	1	0	2	1	1	1	1	0	1	0	1	1	1	1	3	3	3	0	0	1	1	3	3	1	1	3	1	0	3	3	0	2	0	1	3	1	22	11	2	2	2	2	2	2	2
male	0	1	0	1	2	0	2	2	0	2	1	0	0	0	2	3	0	0	2	1	1	0	0	0	1	0	2	1	0	3	2	1	1	1	0	2	1	0	2	0	19	17	3	2	1	1	1	2	1
female	1	1	0	1	2	0	1	1	0	2	1	0	0	0	1	3	1	1	1	1	3	1	0	0	1	1	3	0	0	3	2	0	3	1	0	1	1	1	2	2	18	14	2	2	1	2	1	2	2
male	2	2	1	0	2	0	2	2	1	1	1	1	1	0	1	2	1	0	2	2	3	0	0	0	1	1	3	1	1	3	2	1	3	1	0	2	1	0	3	0	24	11	1	1	1	1	2	2	2
female	1	1	1	0	2	0	1	2	0	2	2	0	0	0	2	2	2	0	2	2	2	2	1	1	1	0	1	1	0	2	1	1	1	1	1	1	1	1	2	2	22	26	2	2	1	1	1	1	1
male	2	2	1	0	1	0	0	2	1	2	0	1	0	0	2	2	1	0	2	1	2	1	0	0	0	1	0	0	0	2	1	2	1	1	0	1	0	0	1	1	20	19	1	1	2	1	1	3	1
male	2	2	2	1	3	1	1	2	2	3	1	1	1	1	2	2	1	2	2	2	2	2	0	1	2	1	3	1	1	2	3	2	2	2	1	2	1	0	3	2	34	24	1	1	0	1	0	2	1
male	1	1	1	1	1	1	1	1	1	1	0	0	0	0	2	2	1	0	2	2	2	1	0	0	1	1	3	1	1	1	2	1	1	1	0	2	1	2	2	2	19	22	2	2	2	2	2	3	1
male	1	1	1	0	1	0	1	2	0	2	0	0	0	0	1	1	0	0	1	0	3	1	0	0	1	2	2	0	0	2	3	1	3	0	0	2	0	0	2	0	12	11	2	2	2	1	1	3	2
female	2	1	2	1	0	1	2	1	1	0	0	1	2	2	2	1	2	1	2	1	2	2	1	0	3	2	1	1	3	3	3	1	3	0	2	2	3	2	1	2	25	30	1	2	3	2	3	3	1
male	2	3	3	2	3	1	3	2	2	2	3	2	2	2	3	3	2	2	1	3	0	1	2	2	0	0	2	0	0	2	2	0	2	1	2	2	1	1	1	1	46	25	1	0	0	1	1	0	0
female	1	2	0	0	2	0	1	0	1	2	0	1	0	0	2	2	2	0	2	2	3	0	0	3	0	1	3	0	0	3	1	0	3	0	0	3	0	0	3	1	20	7	2	1	1	3	1	3	1
female	2	2	0	0	1	1	1	0	1	1	0	1	0	0	2	2	1	0	1	1	2	1	2	1	2	2	1	0	0	1	0	1	1	1	0	1	0	0	1	0	17	20	1	1	2	3	2	3	1
female	2	1	1	1	1	1	2	2	1	1	1	1	1	1	2	2	1	1	2	2	1	1	1	1	1	1	1	1	1	1	1	1	1	1	1	1	1	1	1	1	27	27	1	2	2	1	2	2	1
female	2	2	0	0	2	0	1	3	1	2	2	0	0	0	2	3	1	0	3	3	1	0	0	0	0	0	1	0	0	1	1	0	1	0	0	0	0	0	1	1	27	18	1	1	1	0	1	1	1
male	2	2	1	1	2	0	1	3	1	3	2	1	1	1	2	2	1	1	2	2	1	1	1	1	1	1	1	1	1	1	1	1	1	1	1	1	1	1	1	1	31	27	1	1	1	0	0	1	1
male	1	1	0	0	2	0	0	1	0	2	1	0	0	0	1	3	1	0	2	1	2	0	0	2	1	2	2	1	0	0	0	1	1	1	0	1	0	1	2	0	16	18	2	2	1	2	1	2	2
male	2	1	0	0	0	0	2	0	2	1	1	1	1	1	1	2	3	2	1	1	3	1	0	2	1	3	2	1	1	3	3	1	2	1	0	2	1	1	2	1	22	18	1	2	3	3	2	2	2
female	1	1	0	0	1	0	1	0	0	0	0	0	0	0	0	2	1	0	1	1	2	0	0	0	1	2	3	1	0	3	2	1	2	2	0	2	1	2	3	0	9	14	2	2	2	3	3	3	3
female	2	2	3	0	2	3	3	2	3	2	2	1	1	1	3	2	3	3	2	2	2	0	1	1	0	1	3	1	1	3	3	1	1	0	1	1	0	1	3	2	42	19	1	1	1	1	1	1	0
male	2	2	2	1	2	2	3	2	1	2	1	1	2	2	2	2	2	1	2	2	1	1	2	2	2	1	3	2	3	1	3	3	2	3	3	1	3	3	1	2	36	43	1	1	1	1	1	2	1
male	1	2	2	0	1	1	1	1	1	1	1	0	2	0	1	1	2	2	1	1	1	1	0	1	1	0	0	0	1	1	1	1	1	0	1	0	1	0	1	0	22	25	2	1	2	2	2	2	2
female	2	2	2	0	3	2	2	3	2	3	2	1	1	1	2	3	2	1	2	3	1	2	2	1	3	1	2	1	2	2	2	3	1	2	2	1	3	0	2	2	39	36	1	1	0	0	0	1	1
male	1	1	1	0	1	1	2	0	1	1	1	1	1	0	2	2	2	2	1	1	3	0	0	0	1	3	3	0	0	3	2	0	3	0	0	2	0	0	3	0	22	4	2	2	2	3	2	2	1
female	2	1	1	0	2	1	2	2	1	2	2	2	1	1	3	2	2	2	2	2	2	0	0	0	0	1	2	0	0	2	1	0	1	1	0	1	1	1	1	1	33	16	1	2	1	1	1	1	0
female	1	2	3	2	1	1	1	3	1	1	1	2	2	1	2	1	2	2	2	2	3	3	3	3	2	1	2	1	1	2	1	1	1	1	2	1	2	2	2	2	33	33	2	1	2	0	2	2	1
male	1	0	1	1	1	0	1	0	0	1	1	0	0	0	1	2	1	1	2	3	3	1	0	0	0	3	3	0	0	3	2	0	3	0	0	2	0	0	3	0	17	4	2	3	2	3	2	2	2
female	1	1	3	0	1	1	2	0	1	1	0	1	0	0	2	1	3	0	1	1	3	0	1	0	0	3	2	0	2	2	2	1	3	0	0	3	1	0	3	3	20	12	2	2	2	3	2	3	1
female	2	1	1	3	3	0	3	2	1	2	0	2	0	3	3	3	3	0	3	1	2	0	3	2	3	0	2	1	3	2	1	0	2	3	3	0	2	2	1	3	36	38	1	2	0	1	1	3	0
female	1	1	1	1	1	0	2	0	1	1	1	1	0	0	1	1	1	0	1	1	3	2	2	1	0	2	2	1	3	2	3	2	1	0	2	2	2	3	2	2	16	30	2	2	2	3	2	2	2
female	2	2	1	1	2	1	2	2	1	2	1	2	1	0	2	2	1	1	2	2	1	1	1	1	1	1	1	1	1	2	1	0	2	0	1	2	1	1	2	1	30	21	1	1	1	1	1	2	1
female	1	0	1	1	2	0	2	2	0	2	1	0	0	1	3	3	3	0	3	1	2	1	1	1	1	2	2	0	3	3	3	1	2	3	0	1	3	3	2	0	26	27	2	3	1	1	1	2	0
female	2	2	2	2	1	1	3	2	1	2	2	2	2	2	2	1	2	2	2	1	2	1	0	0	0	1	2	2	3	2	2	2	2	3	2	3	3	1	2	3	36	29	1	1	2	1	1	1	1
female	3	3	3	1	2	2	3	0	3	1	0	3	3	3	3	2	3	2	2	2	1	0	1	2	3	2	1	2	2	3	3	2	2	3	1	3	3	1	3	3	44	32	0	0	1	3	2	3	0
female	2	2	1	1	2	1	2	2	1	2	1	2	1	0	2	2	1	1	2	2	1	1	1	1	1	1	1	1	1	2	1	0	2	0	1	2	1	1	2	1	30	21	1	1	1	1	1	2	1
female	2	1	1	0	1	0	3	3	1	1	2	1	1	0	2	2	1	0	2	2	1	1	1	2	1	1	1	1	3	2	1	3	2	1	1	2	1	1	2	1	26	28	1	2	2	0	2	1	1
male	1	1	1	1	1	1	2	1	1	1	0	0	0	1	1	2	2	0	2	1	2	0	0	1	1	2	1	1	1	2	1	2	2	1	2	2	2	1	2	1	20	22	2	2	2	2	2	3	2
female	1	0	0	0	0	0	1	1	1	1	1	1	1	1	1	1	1	0	1	0	2	1	1	0	1	2	2	1	2	3	2	1	2	1	1	2	2	0	2	2	13	21	2	3	3	2	2	2	2
female	2	2	1	0	2	2	2	2	2	2	2	2	3	1	2	1	2	0	2	2	1	2	2	0	1	1	1	2	3	2	1	3	1	3	3	1	3	3	1	3	34	42	1	1	1	1	1	1	1
male	0	0	0	0	0	0	3	0	2	0	0	0	0	3	0	0	2	0	0	0	3	1	0	3	3	1	1	1	1	2	1	1	2	2	0	1	0	1	1	1	10	25	3	3	3	3	3	3	3
male	0	0	0	0	0	0	3	0	0	0	0	0	0	3	0	0	0	0	0	0	3	0	0	0	0	3	3	0	0	3	3	3	3	3	0	3	0	0	3	0	6	9	3	3	3	3	3	3	3
male	2	2	1	3	3	3	3	3	2	3	2	2	3	3	3	1	3	0	3	2	1	2	3	0	2	0	0	3	3	2	3	3	0	2	2	1	3	3	1	3	47	48	1	1	0	0	0	1	0
female	1	1	0	0	1	0	1	2	0	2	1	0	0	0	1	2	1	0	2	2	3	2	0	2	0	2	2	0	0	2	3	0	3	2	0	1	1	3	2	0	17	19	2	2	2	1	1	2	2
female	2	3	2	1	3	2	3	2	2	3	3	2	1	2	3	2	2	1	3	2	1	2	1	2	1	2	1	2	2	1	1	1	1	1	1	1	1	1	1	3	44	32	1	0	0	1	0	0	0
female	3	2	1	0	1	0	1	1	1	1	1	1	0	0	2	2	2	0	2	2	1	1	0	0	1	2	2	0	0	2	1	0	2	2	1	1	0	0	2	1	23	16	0	1	2	2	2	2	1
female	1	1	0	0	3	0	0	1	0	1	1	0	2	0	1	1	0	0	1	1	2	0	0	0	0	2	2	0	1	2	1	0	3	1	2	2	0	0	2	0	14	11	2	2	0	2	2	2	2
female	1	1	0	0	0	0	0	1	0	1	0	0	0	0	0	1	1	0	0	0	3	1	0	0	0	3	3	0	0	3	1	0	3	0	0	1	0	0	3	1	6	5	2	2	3	2	2	3	3
female	2	2	1	1	1	2	3	2	1	2	2	2	2	1	2	2	2	1	2	2	1	1	1	2	2	1	2	1	2	1	3	2	1	3	2	2	2	3	2	2	35	37	1	1	2	1	1	1	1
female	1	1	1	1	0	1	1	2	1	0	1	1	1	0	3	2	1	1	2	2	2	2	1	0	1	1	2	1	0	2	3	1	2	1	0	2	0	0	3	0	23	17	2	2	3	1	3	2	0
female	2	2	1	1	2	1	1	2	1	1	2	1	1	1	2	2	1	1	2	2	3	3	3	3	3	3	3	3	3	3	3	3	3	3	3	3	3	3	3	3	29	39	1	1	1	1	2	1	1
male	2	2	2	1	0	2	3	1	2	1	1	2	1	1	1	1	2	1	1	1	2	2	2	2	2	1	1	1	1	2	1	2	2	2	1	1	2	2	1	1	28	32	1	1	3	2	2	2	2
female	1	1	1	0	1	0	1	1	1	1	1	1	1	0	2	1	1	0	1	2	3	1	1	3	1	2	3	0	0	3	3	0	3	2	0	3	0	0	3	1	18	13	2	2	2	2	2	2	1
male	1	2	2	1	2	2	3	0	0	0	0	0	0	0	0	3	0	0	0	0	2	3	1	0	2	3	2	2	2	2	3	2	2	0	0	0	0	0	3	0	16	22	2	1	1	3	3	3	3
female	2	2	2	1	2	2	2	3	2	2	2	2	2	1	3	2	2	2	2	2	1	1	2	2	2	3	1	2	3	1	2	3	1	0	2	0	3	3	1	3	40	41	1	1	1	0	1	1	0
female	0	0	0	0	1	0	2	2	0	2	1	0	0	0	2	2	1	0	1	0	3	1	0	1	1	1	2	0	0	3	1	0	3	1	0	2	0	0	3	1	14	10	3	3	2	1	1	2	1
female	1	1	0	0	1	1	1	1	0	1	0	0	0	0	1	1	1	2	1	1	3	0	0	0	0	1	1	0	0	3	0	1	2	0	0	2	1	0	2	0	14	9	2	2	2	2	2	3	2
male	1	2	0	0	1	0	3	0	1	0	1	1	0	0	1	0	1	0	1	1	2	1	0	1	2	3	3	1	1	3	1	3	2	2	1	3	1	2	2	0	14	19	2	1	2	3	3	2	2
male	1	2	3	3	2	1	3	3	3	2	0	3	1	3	3	3	3	1	2	1	2	1	0	3	3	0	2	3	3	1	3	1	1	0	3	1	3	1	2	1	43	37	2	1	1	0	1	3	0
female	2	2	2	0	2	0	2	3	2	2	2	2	2	1	2	3	2	0	2	2	1	1	2	2	2	0	0	1	2	1	2	1	1	1	2	1	2	2	1	2	35	38	1	1	1	0	1	1	1
female	3	3	3	2	3	3	3	3	3	3	2	3	3	3	3	3	3	3	3	3	0	1	3	2	1	1	0	0	2	1	3	2	0	1	1	0	1	3	1	3	58	41	0	0	0	0	0	1	0
male	2	2	2	2	2	2	2	2	2	2	2	2	2	2	2	2	3	2	2	2	1	1	1	1	1	1	2	3	3	1	1	2	1	2	1	1	1	1	1	2	41	33	1	1	1	1	1	1	1
male	1	2	2	2	2	1	3	1	1	2	2	2	2	1	2	2	2	1	3	1	1	1	0	3	2	1	2	2	2	0	2	1	0	3	1	1	2	0	1	1	35	35	2	1	1	2	1	1	1
male	1	1	1	1	0	0	1	0	0	1	1	1	1	0	1	1	0	0	1	1	2	0	1	1	1	3	3	0	1	2	2	1	2	1	1	2	2	0	3	0	13	15	2	2	3	3	2	2	2
female	1	2	1	2	2	0	3	2	1	2	1	0	0	1	3	3	1	0	2	2	2	1	1	0	0	1	2	0	1	2	2	0	2	0	0	2	1	0	2	1	29	15	2	1	1	1	1	2	0
female	2	2	1	0	1	0	2	2	1	1	2	1	1	1	2	2	2	1	2	2	1	1	2	2	1	1	1	1	0	1	1	1	1	1	1	1	1	2	2	2	28	29	1	1	2	1	2	1	1
male	2	1	1	1	1	1	1	2	1	2	1	0	0	0	2	2	1	0	2	1	2	0	1	0	0	2	2	0	1	2	2	0	2	0	1	2	1	0	3	1	22	13	1	2	2	1	1	2	1
female	3	3	2	2	3	2	0	3	0	3	3	2	0	2	3	3	2	0	3	3	2	1	1	2	0	0	0	1	1	0	2	3	1	1	2	0	0	2	0	2	42	36	0	0	0	0	0	0	0
female	2	0	3	2	1	1	3	1	2	1	1	1	2	1	2	1	2	1	1	1	2	1	3	2	3	3	1	3	2	3	2	3	2	2	3	2	2	3	2	2	29	37	1	3	2	2	2	2	1
female	2	2	3	3	3	3	3	1	1	1	1	1	3	1	1	1	3	1	2	2	2	1	3	2	2	2	1	2	2	2	3	2	3	2	2	3	3	2	2	2	38	34	1	1	0	2	2	2	2
male	1	2	1	0	3	1	3	2	0	1	0	1	0	0	2	2	1	1	2	2	1	0	1	1	1	1	3	1	0	2	0	2	2	2	1	1	0	0	2	0	25	18	2	1	0	1	2	3	1
female	0	0	0	0	0	0	1	0	0	0	0	0	0	0	0	0	0	0	0	0	3	1	1	0	1	1	3	0	0	3	3	2	1	1	0	2	1	1	2	1	1	18	3	3	3	3	3	3	3
male	1	1	1	1	1	0	1	1	1	1	1	1	0	0	3	1	1	0	1	1	2	0	0	0	0	1	1	0	1	3	1	0	2	0	0	2	1	0	3	0	18	10	2	2	2	2	2	2	0
female	2	3	3	3	3	3	1	0	3	3	2	2	2	2	3	3	2	2	3	3	2	1	0	0	0	0	2	1	1	2	1	1	2	1	0	2	1	1	2	2	48	19	1	0	0	3	0	1	0
male	0	0	1	0	2	0	2	0	2	1	0	1	2	2	2	2	1	1	1	0	3	0	1	2	2	2	2	1	0	3	2	0	3	2	1	1	0	2	2	1	20	19	3	3	1	3	2	3	1
male	2	2	2	2	1	2	2	2	3	2	2	3	3	3	2	2	3	2	2	2	2	2	1	1	0	2	2	1	1	3	2	1	2	1	1	2	1	1	2	1	44	20	1	1	2	1	1	1	1
male	2	2	3	2	2	2	3	1	1	1	1	2	3	2	2	2	3	1	1	1	1	1	1	0	1	3	2	2	1	1	1	1	1	1	2	2	1	0	2	1	37	22	1	1	1	2	2	2	1
female	2	1	1	2	2	2	2	2	1	1	2	1	1	1	2	2	2	1	2	2	1	1	2	1	1	1	1	1	2	3	2	3	1	1	2	1	2	1	1	1	32	32	1	2	1	1	2	1	1
female	2	2	3	3	3	3	3	1	1	1	1	1	3	1	1	1	3	1	2	2	2	1	3	2	2	2	1	2	2	2	3	2	3	2	2	3	3	2	2	2	38	34	1	1	0	2	2	2	2
female	1	1	1	0	1	0	1	1	0	1	0	0	1	0	1	1	0	0	1	1	1	2	2	0	1	1	3	1	2	1	1	1	2	1	2	1	3	1	2	1	12	28	2	2	2	2	2	3	2
female	0	0	3	3	0	3	3	0	3	0	0	3	3	3	0	0	3	3	0	0	3	3	3	3	3	3	3	3	3	3	3	3	3	3	3	3	3	3	3	3	30	39	3	3	3	3	3	3	3
female	2	2	1	1	3	1	1	2	1	2	1	1	1	0	2	2	1	1	2	2	1	1	1	1	1	1	1	1	1	1	2	1	1	1	1	1	1	1	1	1	29	28	1	1	0	1	1	2	1
female	1	1	0	0	1	0	1	1	0	1	0	0	0	0	1	1	0	0	2	0	2	0	1	1	0	2	2	0	0	2	1	0	2	1	0	2	1	2	2	1	10	15	2	2	2	2	2	3	2
female	2	3	2	1	2	1	2	2	1	2	0	3	2	2	1	1	1	1	2	2	1	1	1	1	1	1	1	1	1	1	1	1	1	1	1	1	1	1	1	1	33	27	1	0	1	1	1	3	2
female	2	2	1	1	2	1	1	2	1	2	2	1	1	1	2	2	1	1	2	2	1	1	1	2	1	1	1	1	1	1	1	2	2	2	2	1	2	1	1	1	30	31	1	1	1	1	1	1	1
male	1	2	0	1	2	0	2	1	2	1	0	1	0	3	1	1	1	1	1	0	2	1	0	2	0	2	2	0	0	3	2	1	2	1	0	2	1	0	2	2	21	16	2	1	1	2	2	3	2
male	2	1	1	0	1	0	2	2	1	1	2	0	0	1	2	3	1	0	1	1	2	1	0	0	2	1	1	1	2	2	1	2	3	1	1	1	2	2	2	1	22	25	1	2	2	1	2	1	1
male	1	1	3	1	1	1	3	2	3	1	0	1	1	1	1	1	2	1	0	0	3	2	1	0	1	3	3	1	1	3	3	2	3	1	1	3	2	2	3	2	25	19	2	2	2	1	2	3	2
female	2	2	1	0	2	1	2	3	1	2	0	1	1	0	3	2	1	0	2	1	2	2	0	0	0	0	1	1	1	2	2	0	1	0	1	1	1	2	2	2	27	24	1	1	1	0	1	3	0
female	0	0	1	0	0	0	1	1	0	1	0	0	0	0	1	1	1	0	1	0	3	1	0	1	2	3	3	0	0	3	2	0	3	0	0	3	0	0	3	0	8	6	3	3	3	2	2	3	2
female	0	0	1	0	0	0	0	0	0	0	0	3	0	0	0	0	0	0	0	0	3	0	0	0	0	3	3	0	0	3	2	0	3	1	0	3	0	0	3	0	4	3	3	3	3	3	3	3	3
male	0	0	0	0	0	0	0	0	0	1	0	0	0	0	0	0	0	0	0	0	3	0	0	0	0	3	2	0	0	3	0	0	3	0	0	3	3	0	3	0	1	4	3	3	3	3	2	3	3
female	2	3	2	3	3	2	3	3	2	2	3	2	2	1	3	3	3	1	3	3	0	1	3	0	0	0	2	2	1	1	2	3	1	1	2	1	0	1	1	2	49	33	1	0	0	0	1	0	0
male	2	2	2	1	1	1	3	1	1	1	2	2	2	1	1	3	2	1	2	1	1	2	1	3	2	0	3	2	1	2	2	3	2	2	1	1	2	1	1	2	32	35	1	1	2	2	2	1	2
female	2	2	2	2	3	2	2	2	2	3	2	2	2	2	3	3	3	1	2	2	1	0	3	3	1	1	1	2	2	1	2	0	1	1	3	1	3	3	0	3	44	41	1	1	0	1	0	1	0
female	2	1	1	0	1	1	1	2	1	2	2	1	1	2	2	1	2	1	1	2	2	2	0	1	1	1	1	2	2	2	3	1	1	3	1	1	3	0	1	3	27	34	1	2	2	1	1	1	1
male	2	2	2	3	2	2	1	2	2	2	1	2	3	3	3	2	3	3	2	2	2	3	1	1	0	1	2	1	1	2	2	1	1	2	2	1	3	2	2	2	44	31	1	1	1	1	1	2	0
female	1	1	1	0	3	1	2	3	2	2	1	2	0	0	2	2	2	0	2	2	2	1	1	0	1	1	0	1	2	3	2	1	2	0	0	1	0	1	2	1	29	21	2	2	0	0	1	2	1
female	1	2	2	2	2	2	2	2	3	2	0	3	3	3	2	2	2	2	2	3	2	2	1	1	2	1	2	1	1	2	2	1	2	1	1	2	1	1	2	2	42	25	2	1	1	1	1	3	1
male	2	2	0	0	2	0	1	3	1	3	2	0	0	1	3	3	1	1	3	3	1	0	2	1	1	1	1	1	1	1	1	1	1	1	1	1	1	1	1	1	31	27	1	1	1	0	0	1	0
female	2	2	1	1	2	1	1	2	1	2	2	1	1	1	2	2	1	1	2	2	2	2	2	2	2	2	2	2	2	2	2	2	2	2	2	2	2	2	2	2	30	33	1	1	1	1	1	1	1
male	2	2	1	1	2	1	2	2	1	2	1	1	1	1	2	2	2	0	2	2	2	2	0	2	2	1	1	2	1	2	2	2	2	2	2	2	2	2	2	2	30	32	1	1	1	1	1	2	1
male	1	1	1	0	1	0	2	3	0	1	1	1	2	0	2	2	2	0	2	2	2	1	0	0	1	1	1	0	1	2	3	1	2	1	0	1	1	0	2	1	24	20	2	2	2	0	2	2	1
female	1	1	3	2	1	1	3	1	1	2	2	1	1	0	2	2	3	1	1	1	2	2	2	1	1	1	1	1	3	3	3	3	2	2	3	2	3	3	2	2	30	37	2	2	2	2	1	1	1
female	1	1	1	1	1	0	1	2	1	1	0	1	0	0	1	1	1	0	0	0	3	2	1	0	1	1	3	0	1	3	2	0	3	2	1	2	0	1	2	1	14	16	2	2	2	1	2	3	2
female	0	3	3	3	3	3	3	3	1	2	0	3	3	3	3	2	3	0	1	3	1	0	3	0	0	0	0	3	3	2	3	0	1	0	3	0	2	3	0	3	45	40	3	0	0	0	1	3	0
female	1	2	1	1	2	1	1	1	1	1	1	1	1	0	1	1	1	1	1	1	2	1	0	3	1	2	1	0	1	2	1	1	2	2	0	2	0	0	2	1	21	19	2	1	1	2	2	2	2
male	2	2	3	2	2	0	2	2	2	1	0	0	2	2	2	2	2	2	0	2	2	1	0	0	1	0	3	2	1	3	3	0	1	1	0	2	1	0	3	0	32	17	1	1	1	1	2	3	1
male	1	2	0	1	2	0	3	2	0	2	1	1	0	0	1	3	3	0	1	1	3	0	0	0	0	2	2	0	1	3	2	0	3	0	0	2	0	0	3	1	24	7	2	1	1	1	1	2	2
female	1	2	1	2	2	2	0	1	1	2	1	0	1	3	2	3	1	1	2	1	2	1	2	2	1	1	1	0	0	2	2	1	2	2	2	0	1	2	1	0	29	28	2	1	1	2	1	2	1
female	2	1	2	2	3	1	2	3	2	3	1	1	1	1	3	3	2	0	3	2	2	1	2	0	2	1	0	2	1	3	1	3	2	1	1	1	1	2	0	0	38	29	1	2	0	0	0	2	0
male	2	1	2	1	2	1	3	2	1	2	1	1	1	0	2	2	2	1	2	2	1	1	0	1	1	1	1	1	1	2	1	1	2	1	1	1	1	1	1	2	31	25	1	2	1	1	1	2	1
male	2	2	1	0	2	0	2	3	1	1	1	1	0	0	2	2	2	0	1	0	2	0	0	1	1	0	2	1	2	2	1	1	2	1	1	1	2	3	1	1	23	26	1	1	1	0	2	2	1
male	2	2	3	1	2	0	2	3	0	2	2	1	0	0	2	1	1	1	1	2	1	2	1	0	1	1	1	1	2	3	2	1	2	1	1	2	3	1	2	1	28	26	1	1	1	0	1	1	1
male	1	1	2	2	1	2	2	1	2	0	0	1	3	2	2	2	3	3	3	0	3	2	2	2	1	1	1	1	1	3	3	1	3	2	1	2	2	0	3	1	33	24	2	2	2	2	3	3	1
female	2	1	3	1	2	1	3	2	2	2	0	1	1	1	2	2	3	0	1	2	2	1	0	2	1	1	1	1	2	2	1	1	1	2	1	1	2	1	2	1	32	27	1	2	1	1	1	3	1
female	0	1	1	0	1	0	3	2	0	2	0	0	0	0	1	1	0	0	1	1	2	1	1	0	1	2	3	1	1	3	2	0	3	2	0	3	0	1	3	0	14	12	3	2	2	1	1	3	2
male	1	1	1	0	1	0	2	2	1	1	1	1	1	0	1	1	1	0	1	1	2	1	0	1	1	2	2	1	1	2	2	2	2	2	0	2	1	0	2	1	18	20	2	2	2	1	2	2	2
female	3	3	3	3	3	3	3	3	3	3	3	3	3	3	3	3	3	3	3	3	0	3	3	3	3	0	0	3	3	0	3	3	0	0	3	0	3	3	0	3	60	57	0	0	0	0	0	0	0
female	1	2	1	0	0	0	3	1	2	0	0	0	0	0	1	2	2	0	2	1	2	2	1	3	3	2	3	2	2	3	1	2	3	3	0	2	1	0	3	1	18	24	2	1	3	2	3	3	2
female	2	2	1	1	2	1	2	3	1	2	2	1	1	1	3	2	2	1	2	2	1	1	2	1	1	0	1	1	1	1	1	1	1	2	2	0	1	1	0	1	34	33	1	1	1	0	1	1	0
female	1	0	0	0	2	0	3	2	3	2	1	0	1	0	2	2	3	0	2	2	3	0	0	0	0	3	3	0	0	3	3	0	3	3	1	3	1	0	3	1	26	9	2	3	1	1	1	2	1
male	0	0	0	0	0	0	1	0	0	0	0	0	0	0	0	1	0	0	0	0	3	1	0	0	1	0	3	2	0	3	2	0	2	0	0	3	3	0	2	0	2	14	3	3	3	3	3	3	3
female	1	1	0	1	3	0	2	3	1	3	0	1	1	0	0	1	2	0	1	0	2	1	2	0	0	2	2	1	2	3	2	0	3	2	1	2	2	0	1	2	21	21	2	2	0	0	0	3	3
female	1	1	0	0	1	0	1	2	1	1	1	0	0	0	1	1	1	1	2	1	2	0	1	2	1	1	1	2	1	2	2	0	2	2	0	2	0	2	2	1	16	23	2	2	2	1	2	2	2
female	2	1	3	1	1	1	1	2	1	1	1	1	1	2	2	1	1	1	1	2	1	1	2	1	1	0	3	1	2	1	1	2	2	1	1	1	0	0	3	2	27	25	1	2	2	1	2	2	1
female	2	2	1	1	2	1	1	2	1	2	1	1	1	1	2	2	1	1	2	2	1	1	1	3	1	1	1	1	1	1	1	3	2	1	1	1	1	1	1	1	29	30	1	1	1	1	1	2	1
female	2	2	0	0	1	0	3	0	0	2	0	0	0	0	2	3	1	0	2	2	3	0	0	0	1	1	3	1	0	3	3	0	3	3	0	3	0	0	3	0	20	10	1	1	2	3	1	3	1
male	2	2	3	1	3	2	3	3	3	3	1	2	3	1	3	3	3	2	3	3	1	1	2	0	0	0	3	2	0	1	1	0	2	1	3	0	1	0	3	3	49	25	1	1	0	0	0	2	0
female	2	2	2	2	2	2	3	2	2	2	1	2	2	2	2	1	2	2	2	1	1	0	1	2	2	0	1	1	1	1	0	1	1	1	1	1	1	2	1	3	38	31	1	1	1	1	1	2	1
male	3	3	3	2	3	2	2	3	3	3	0	2	3	3	3	3	2	2	3	3	3	0	0	2	0	1	2	0	0	3	3	0	3	0	0	3	0	0	3	3	51	11	0	0	0	0	0	3	0
male	0	0	0	0	1	0	2	0	0	1	0	0	0	0	0	0	0	0	3	0	3	0	0	0	0	3	3	0	0	3	0	0	3	0	1	3	0	0	3	0	7	1	3	3	2	3	2	3	3
male	2	2	2	2	3	0	2	0	0	1	2	1	1	0	0	2	2	1	2	1	1	0	0	2	1	3	2	2	1	3	0	2	1	1	1	2	0	0	3	2	26	18	1	1	0	3	2	1	3
female	2	0	1	0	0	1	1	0	1	0	0	0	1	0	1	1	1	0	1	1	2	1	1	0	1	2	1	0	1	2	3	0	3	1	1	2	0	1	3	1	12	17	1	3	3	3	3	3	2
female	2	2	2	0	2	2	2	2	2	2	2	2	2	1	3	2	2	2	2	2	2	1	1	3	1	1	3	1	1	1	1	1	1	2	1	1	1	2	1	3	38	30	1	1	1	1	1	1	0
male	1	1	2	1	1	1	3	0	3	1	1	2	2	2	1	2	2	2	1	2	2	1	1	2	2	2	2	1	1	2	2	2	3	2	2	2	1	2	2	2	31	27	2	2	2	3	2	2	2
female	1	0	1	1	0	0	3	2	0	1	0	0	0	0	2	1	1	0	1	0	2	1	0	0	1	1	2	1	2	3	3	1	2	3	0	2	2	2	2	0	14	23	2	3	3	1	2	3	1
male	0	2	1	3	1	2	3	2	3	2	1	3	3	3	2	2	3	3	2	1	2	1	1	3	3	1	2	1	3	2	3	3	1	3	1	1	3	3	2	3	42	41	3	1	2	1	1	2	1
female	2	3	3	2	3	3	3	2	3	1	0	1	1	0	3	2	3	2	2	1	2	1	0	0	1	1	3	1	1	3	1	0	3	0	1	3	0	0	3	3	40	12	1	0	0	1	2	3	0
male	1	3	1	1	2	1	1	2	1	2	2	1	1	1	2	2	2	1	2	2	2	0	0	1	1	1	1	1	1	1	1	0	1	0	1	1	0	0	1	1	31	20	2	0	1	1	1	1	1
female	2	1	2	1	2	1	3	2	2	2	1	1	1	1	2	2	3	1	2	1	2	2	1	3	2	0	1	1	2	1	2	2	2	2	1	1	2	1	1	1	33	35	1	2	1	1	1	2	1
female	2	2	2	0	2	1	1	3	1	3	2	1	1	0	3	2	1	0	3	3	1	1	1	1	1	1	1	1	1	1	1	2	1	1	1	0	1	1	2	1	33	28	1	1	1	0	0	1	0
male	1	1	1	1	1	2	3	2	1	2	1	2	1	1	1	1	1	1	2	1	3	1	0	1	2	2	2	1	2	2	0	2	0	2	0	3	2	2	1	2	27	25	2	2	2	1	1	2	2
female	2	2	1	2	2	2	0	2	1	2	2	1	1	1	1	2	1	1	2	0	2	3	0	1	1	1	1	1	1	1	1	1	1	1	1	1	1	1	1	1	28	27	1	1	1	1	1	1	2
female	1	1	1	1	2	1	1	3	1	3	1	1	1	0	3	3	1	1	2	1	2	1	1	2	1	1	2	1	1	2	2	2	1	1	1	1	2	2	1	2	29	30	2	2	1	0	0	2	0
male	1	2	0	0	1	0	0	3	1	0	0	1	0	3	2	2	2	1	1	1	3	1	0	1	1	1	2	0	0	2	0	0	3	0	0	2	0	0	3	1	21	9	2	1	2	0	3	3	1
male	1	2	3	3	1	2	3	0	3	2	0	2	3	3	2	2	2	2	2	2	1	0	1	2	1	3	1	2	1	0	2	0	2	1	1	0	1	0	2	0	40	24	2	1	2	3	1	3	1
female	1	1	2	2	1	1	1	1	1	1	1	0	0	0	1	1	1	0	1	1	2	3	1	3	3	3	3	3	3	3	3	3	3	3	1	3	3	1	1	3	18	36	2	2	2	2	2	2	2
female	1	1	2	1	1	2	2	2	1	2	2	2	2	1	2	2	2	1	2	1	2	0	1	2	2	1	1	1	2	1	1	2	2	1	2	1	1	2	1	2	32	31	2	2	2	1	1	1	1
female	1	0	1	1	2	1	3	2	3	2	1	3	1	0	2	2	3	0	2	2	2	1	1	1	2	1	1	3	3	2	3	2	3	2	1	2	2	3	1	0	32	33	2	3	1	1	1	2	1
female	2	2	1	0	1	0	3	1	2	2	0	2	2	1	2	1	3	1	1	0	2	1	0	3	3	3	2	0	2	3	3	2	3	1	3	3	1	3	3	2	27	26	1	1	2	2	1	3	1
female	0	0	0	0	0	0	0	0	1	1	0	0	0	0	0	0	0	0	0	0	3	0	0	0	1	3	3	1	0	3	1	0	3	0	0	3	0	0	3	0	2	3	3	3	3	3	2	3	3
female	1	2	1	2	2	2	0	1	1	2	1	0	1	3	2	3	1	1	2	1	2	1	2	2	1	1	1	0	0	2	2	1	2	2	2	0	1	2	1	0	29	28	2	1	1	2	1	2	1
female	2	1	1	3	2	1	1	3	1	3	1	1	0	0	1	2	1	0	3	2	1	3	2	1	0	0	2	2	2	1	2	0	2	2	1	1	3	1	2	2	29	33	1	2	1	0	0	2	2
female	1	1	0	0	1	0	1	2	0	2	0	0	0	0	1	2	1	0	1	1	3	1	0	0	0	2	2	0	0	2	2	0	2	0	0	2	0	0	3	1	14	9	2	2	2	1	1	3	2
female	2	2	2	1	2	1	2	2	1	2	1	1	1	1	2	2	1	1	2	2	3	2	1	0	1	1	2	1	0	3	2	2	2	2	1	2	1	1	3	2	31	21	1	1	1	1	1	2	1
female	2	2	3	2	2	3	3	3	3	2	1	3	3	3	2	2	3	3	2	2	1	2	2	2	1	1	2	0	0	1	2	0	1	0	2	1	0	0	2	1	49	24	1	1	1	0	1	2	1
female	2	2	1	0	1	0	2	2	2	2	1	1	1	0	1	2	2	0	2	1	1	1	3	1	3	1	1	1	1	3	3	2	2	1	3	1	1	3	2	1	25	34	1	1	2	1	1	2	2
male	1	2	1	1	1	2	3	1	3	1	1	3	3	2	0	2	3	3	1	1	3	1	1	0	1	1	3	2	3	3	2	1	2	2	2	3	2	3	2	2	35	26	2	1	2	2	2	2	3
female	3	3	3	2	3	2	2	2	2	2	2	2	3	1	3	2	3	1	2	3	1	2	3	2	2	1	2	2	3	1	2	2	1	1	3	1	3	3	1	2	46	43	0	0	0	1	1	1	0
female	2	2	2	1	2	2	2	3	1	3	0	1	1	0	3	2	2	1	2	2	1	1	1	1	1	1	1	1	1	1	1	1	1	2	0	0	1	1	2	1	34	27	1	1	1	0	0	3	0
male	2	1	1	3	3	3	3	3	3	3	2	1	1	3	2	3	3	3	3	3	1	1	1	1	1	1	1	1	1	1	1	1	1	1	1	1	1	1	1	1	49	27	1	2	0	0	0	1	1
female	1	1	1	0	2	0	3	2	1	2	1	2	0	0	1	1	2	1	3	2	1	1	1	2	2	1	3	0	1	1	2	2	1	1	1	2	2	2	2	1	26	28	2	2	1	1	1	2	2
male	1	2	1	0	1	0	2	1	2	0	0	1	3	3	3	2	1	0	0	0	3	1	0	0	0	3	2	0	0	3	2	0	3	3	0	3	0	0	3	0	23	7	2	1	2	2	3	3	0
female	2	2	1	1	1	1	2	2	1	2	1	1	1	0	2	1	2	0	2	1	2	2	1	2	1	1	2	1	1	2	2	1	2	1	1	2	1	0	2	2	26	24	1	1	2	1	1	2	1
male	1	2	2	1	3	2	3	3	3	2	2	3	1	2	3	2	3	2	2	2	1	3	2	3	1	0	1	2	2	1	2	3	0	1	1	1	1	1	2	2	44	39	2	1	0	0	1	1	0
male	2	2	2	1	1	2	1	1	1	1	2	2	2	1	1	1	2	2	2	1	1	2	2	2	2	1	2	2	2	1	1	2	2	2	2	1	1	2	2	1	30	34	1	1	2	2	2	1	2
male	2	3	0	1	2	1	2	2	1	2	2	1	1	1	2	3	2	1	3	2	1	1	1	1	1	1	1	1	1	1	1	1	1	1	1	1	1	1	1	1	34	27	1	0	1	1	1	1	1
female	2	2	3	1	1	1	3	2	3	2	1	1	2	2	3	2	3	1	1	1	2	3	3	2	2	0	2	2	2	3	3	2	2	3	2	1	1	1	2	2	37	37	1	1	2	1	1	2	0
female	1	1	1	0	2	0	1	2	0	2	1	0	0	0	2	1	2	1	1	1	2	1	0	0	1	1	1	1	1	2	2	0	2	0	0	1	0	0	2	1	19	17	2	2	1	1	1	2	1
female	2	3	2	1	2	0	1	3	2	2	0	0	0	0	2	1	1	0	1	0	2	0	0	1	0	1	0	0	2	3	3	0	3	0	0	2	1	3	1	1	23	20	1	0	1	0	1	3	1
female	1	0	1	0	1	0	2	2	1	2	1	1	1	1	1	1	2	1	2	0	2	0	1	1	0	2	3	1	0	3	1	0	2	0	1	2	1	0	1	0	21	12	2	3	2	1	1	2	2
male	0	0	0	0	0	0	0	1	1	0	0	0	1	1	1	0	0	1	1	1	3	1	0	0	0	0	3	2	2	3	2	0	3	1	0	3	0	2	3	1	8	14	3	3	3	2	3	3	2
male	1	1	3	1	1	0	2	2	0	1	0	0	0	0	1	1	1	0	1	1	3	0	1	2	0	1	3	0	0	2	2	0	3	0	0	2	0	0	3	1	17	10	2	2	2	1	2	3	2
male	1	1	3	1	1	1	1	2	1	1	0	1	1	0	2	1	1	0	1	1	2	1	0	3	3	1	1	1	1	3	1	0	0	0	1	2	1	0	3	3	21	24	2	2	2	1	2	3	1
male	1	1	0	1	1	0	2	2	0	2	0	0	0	1	2	1	1	0	2	1	3	2	1	0	0	0	1	3	3	2	3	0	3	0	1	2	0	0	3	0	18	20	2	2	2	1	1	3	1
female	2	2	2	1	2	1	2	3	1	3	2	1	1	1	3	3	1	1	3	2	1	1	1	1	2	0	1	1	1	1	2	1	1	2	1	1	1	1	1	1	37	31	1	1	1	0	0	1	0
female	2	2	3	1	2	2	3	3	2	2	1	1	1	2	3	2	3	2	2	2	1	0	2	2	1	0	2	1	1	0	2	2	1	2	3	1	1	2	2	1	41	34	1	1	1	0	1	2	0
female	3	3	3	2	3	3	3	3	3	1	1	2	3	2	3	3	3	2	1	1	2	2	3	1	3	0	2	2	2	2	1	2	2	2	2	2	2	2	1	2	48	36	0	0	0	0	2	2	0
female	0	0	0	0	0	0	1	2	0	1	0	0	0	0	1	1	1	0	1	0	2	1	0	0	0	1	2	0	0	2	1	0	3	1	0	2	0	1	2	1	8	12	3	3	3	1	2	3	2
female	1	1	3	1	2	0	3	2	1	2	2	0	0	0	2	2	1	0	2	2	2	1	1	1	1	2	2	2	1	2	1	1	2	2	1	2	1	2	1	1	27	24	2	2	1	1	1	1	1
female	1	1	1	1	2	1	1	2	1	2	1	1	1	1	2	2	2	1	2	2	2	1	0	1	0	1	2	0	0	3	2	0	3	3	0	3	0	0	3	0	28	11	2	2	1	1	1	2	1
male	1	1	2	2	1	2	2	1	2	1	1	2	2	2	1	1	2	2	1	1	2	2	2	2	2	2	2	2	2	2	2	2	2	2	2	2	2	2	2	2	30	33	2	2	2	2	2	2	2
male	2	2	0	0	1	0	0	2	0	2	1	0	1	0	2	2	1	1	2	1	1	1	0	0	1	1	1	1	1	2	2	1	1	1	0	1	0	0	1	0	20	21	1	1	2	1	1	2	1
female	1	1	3	1	2	1	1	3	1	2	1	1	1	1	3	1	1	1	2	2	2	2	1	0	0	1	0	0	1	2	2	0	1	1	1	1	1	1	2	1	30	23	2	2	1	0	1	2	0
female	0	0	2	2	0	2	3	0	3	0	0	3	2	3	0	0	3	3	1	0	2	3	3	3	3	3	2	3	2	3	3	2	3	3	3	3	3	3	3	3	27	39	3	3	3	3	3	3	3
female	1	1	1	1	2	1	1	3	0	2	1	1	0	0	3	1	1	0	2	2	2	1	1	2	2	1	2	0	0	2	2	2	1	2	1	2	0	1	1	1	24	25	2	2	1	0	1	2	0
female	1	2	0	0	2	0	1	2	0	1	1	0	0	0	2	2	0	0	2	1	3	0	0	1	0	2	1	0	1	2	2	0	3	0	0	3	1	1	3	0	17	10	2	1	1	1	2	2	1
male	1	1	0	0	1	0	0	2	1	2	0	0	0	0	0	0	0	0	0	0	3	1	3	2	0	2	3	0	1	3	1	0	3	1	0	3	0	1	3	0	8	11	2	2	2	1	1	3	3
male	1	1	0	0	1	0	1	1	0	1	0	0	0	0	1	1	0	0	1	1	3	0	0	0	0	3	3	0	0	3	2	0	3	1	0	3	0	0	3	0	10	3	2	2	2	2	2	3	2
female	2	2	2	3	2	2	3	3	2	3	2	3	3	2	3	3	3	1	2	2	2	2	1	1	0	0	1	1	0	2	2	1	2	2	2	2	0	3	3	2	48	26	1	1	1	0	0	1	0
female	3	3	3	2	3	2	3	3	3	3	2	3	3	3	3	3	3	3	3	3	3	0	1	0	1	1	3	1	1	3	2	0	3	1	1	2	1	2	2	1	57	16	0	0	0	0	0	1	0
female	2	2	2	1	2	1	2	2	2	2	2	2	1	2	2	2	2	1	2	2	2	1	1	1	1	2	2	1	2	2	2	1	2	1	1	2	1	1	3	1	36	21	1	1	1	1	1	1	1
female	2	2	0	0	2	0	2	2	2	2	2	1	1	0	2	2	1	0	2	1	3	1	1	1	1	1	2	0	0	2	2	1	2	2	1	2	1	1	2	1	26	20	1	1	1	1	1	1	1
male	0	0	3	3	0	1	2	2	2	2	2	1	1	1	2	3	1	1	3	2	2	1	1	3	2	1	1	1	1	2	2	2	2	2	2	2	2	2	3	2	32	31	3	3	3	1	1	1	1
male	1	1	0	1	2	0	2	2	0	2	1	0	0	0	1	2	1	0	2	2	2	0	0	0	0	2	2	0	0	2	2	0	3	1	0	1	0	0	2	0	20	10	2	2	1	1	1	2	2
male	2	2	0	0	2	1	1	2	1	3	0	1	1	1	1	1	2	2	1	1	3	1	1	1	1	1	3	1	1	3	3	0	3	0	1	3	1	0	3	2	25	15	1	1	1	1	0	3	2
female	2	2	1	1	2	1	1	2	1	2	1	1	1	1	3	3	1	1	2	2	1	1	2	1	1	0	1	1	2	1	3	3	1	3	1	1	2	0	1	2	31	37	1	1	1	1	1	2	0
male	2	3	0	1	2	0	1	3	0	3	1	1	1	1	3	3	2	0	2	2	1	1	1	2	1	0	3	1	1	1	3	0	1	1	0	1	1	0	2	0	31	24	1	0	1	0	0	2	0
female	1	2	0	0	2	0	2	2	0	2	1	1	1	0	2	3	2	0	2	2	2	0	0	0	0	1	1	0	0	1	1	2	1	0	0	1	0	0	2	1	25	16	2	1	1	1	1	2	1
male	1	2	1	2	2	0	2	2	1	2	1	0	0	0	2	1	2	1	1	1	2	1	0	0	1	1	2	1	0	2	2	0	3	1	0	2	0	0	2	0	24	13	2	1	1	1	1	2	1
female	2	2	2	2	2	1	3	3	2	2	0	3	3	3	3	2	3	3	2	1	3	1	0	2	2	1	3	2	3	3	3	1	1	1	1	2	2	2	3	1	44	26	1	1	1	0	1	3	0
male	0	0	1	1	0	0	0	1	1	1	0	0	0	0	0	0	0	0	1	0	3	2	0	0	0	3	3	0	3	3	3	0	3	0	0	3	0	1	3	2	6	11	3	3	3	2	2	3	3
female	3	3	3	2	3	2	1	3	3	3	2	2	3	3	3	3	3	2	3	3	0	3	1	3	2	0	1	2	2	1	3	3	0	1	1	0	3	1	1	3	53	46	0	0	0	0	0	1	0
male	1	1	2	1	2	1	3	2	3	2	1	3	2	2	1	1	3	1	1	1	2	2	1	1	0	1	1	2	2	2	2	2	2	2	1	1	1	1	1	1	34	29	2	2	1	1	1	2	2
female	0	0	0	0	1	0	0	3	0	0	0	0	0	0	0	1	0	0	1	0	3	2	0	2	3	1	3	0	0	2	3	3	3	0	0	2	1	1	3	0	6	19	3	3	2	0	3	3	3
female	0	2	0	0	1	0	0	1	0	1	1	0	0	0	1	1	1	0	2	1	3	1	1	0	1	3	3	0	0	2	2	0	2	0	0	3	0	0	3	0	12	7	3	1	2	2	2	2	2
female	2	2	1	1	2	0	0	1	0	1	1	1	0	0	2	2	1	0	2	2	1	1	1	1	1	1	1	1	0	1	3	0	2	1	1	1	1	1	3	1	21	24	1	1	1	2	2	2	1
male	1	1	1	0	3	0	1	2	0	1	1	0	1	1	1	1	1	1	3	2	2	1	0	1	2	1	1	1	0	1	1	0	1	1	0	1	0	0	1	0	22	20	2	2	0	1	2	2	2
male	2	1	1	2	2	1	3	2	1	1	1	1	1	0	2	1	2	0	2	1	2	1	0	1	2	2	2	1	1	2	3	1	2	1	1	2	0	1	3	1	27	20	1	2	1	1	2	2	1
male	2	3	0	1	2	1	2	2	1	2	2	1	1	1	2	3	2	1	3	2	1	1	1	1	1	1	1	1	1	1	1	1	1	1	1	1	1	1	1	1	34	27	1	0	1	1	1	1	1
female	1	1	1	1	2	1	1	3	0	2	1	1	0	0	3	1	1	0	2	2	2	1	1	2	2	1	2	0	0	2	2	2	1	2	1	2	0	1	1	1	24	25	2	2	1	0	1	2	0
female	2	2	1	1	2	1	1	3	1	3	2	1	1	1	2	2	1	1	2	2	1	1	1	1	1	1	1	1	1	1	1	1	1	1	1	1	1	1	1	1	32	27	1	1	1	0	0	1	1
female	1	1	1	1	1	1	2	3	2	1	1	1	1	1	3	3	2	2	3	3	2	1	1	1	0	1	0	0	0	1	1	1	1	1	2	0	1	2	1	1	34	27	2	2	2	0	2	2	0
male	2	1	1	3	3	2	2	0	3	0	0	1	1	1	2	2	2	1	1	1	1	2	1	0	1	0	1	1	1	1	2	0	2	3	2	2	2	3	2	2	29	32	1	2	0	3	3	3	1
female	2	2	1	0	2	0	2	2	3	2	1	2	2	1	2	2	3	1	2	2	1	0	2	2	2	0	1	1	2	1	1	3	1	1	2	1	3	2	1	2	34	38	1	1	1	1	1	2	1
male	0	0	1	1	0	0	0	1	1	1	0	0	0	0	0	0	0	0	1	0	3	2	0	0	0	3	3	0	3	3	3	0	3	0	0	3	0	1	3	2	6	11	3	3	3	2	2	3	3
female	2	1	1	2	2	1	3	1	2	2	2	1	1	1	2	3	1	1	2	1	2	3	2	2	1	1	3	2	2	2	3	2	2	2	2	2	1	3	2	2	32	34	1	2	1	2	1	1	1
female	1	1	1	1	1	1	2	2	1	1	1	1	1	1	1	1	1	1	1	1	3	1	1	0	1	2	2	1	1	2	2	1	3	1	1	3	1	0	2	0	22	15	2	2	2	1	2	2	2
male	0	0	0	0	0	0	1	1	0	0	0	0	2	0	0	0	0	0	0	0	3	0	0	1	1	2	3	0	0	2	3	1	3	1	0	3	0	0	3	0	4	9	3	3	3	2	3	3	3
male	2	2	0	0	1	0	1	2	0	2	0	0	1	0	0	2	0	0	0	0	3	0	0	0	1	0	3	1	0	3	1	1	3	2	0	2	0	0	2	0	13	11	1	1	2	1	1	3	3
male	0	1	1	0	2	0	1	2	1	2	1	0	1	0	2	1	1	0	0	0	2	1	0	0	1	2	2	2	0	3	2	0	2	2	0	3	1	0	3	1	16	14	3	2	1	1	1	2	1
male	2	2	1	0	2	1	3	3	1	2	1	1	0	0	2	2	1	1	2	1	3	0	0	2	0	1	3	0	0	3	2	0	3	0	1	2	0	1	3	1	28	10	1	1	1	0	1	2	1
female	1	1	0	0	2	0	1	1	0	1	1	0	0	0	1	2	0	0	1	0	2	0	0	0	1	2	2	0	0	2	2	0	2	1	0	2	0	0	2	0	12	11	2	2	1	2	2	2	2
male	1	1	1	1	2	1	1	3	1	2	0	2	2	1	2	2	1	1	2	1	3	0	0	1	0	1	2	1	1	1	2	1	1	1	1	1	1	0	2	3	28	22	2	2	1	0	1	3	1
female	2	2	2	2	1	1	2	2	1	2	1	1	1	2	2	3	2	1	3	2	1	2	2	1	1	1	3	1	2	1	2	1	2	1	2	1	3	2	1	2	35	33	1	1	2	1	1	2	1
female	0	0	1	0	0	0	0	0	0	0	0	3	0	0	0	0	0	0	0	0	3	0	0	0	0	3	3	0	0	3	2	0	3	1	0	3	0	0	3	0	4	3	3	3	3	3	3	3	3
female	1	1	2	2	1	2	2	1	2	1	1	2	2	2	1	1	2	2	1	1	2	2	2	2	1	2	2	2	1	2	1	2	1	2	1	2	1	2	1	2	30	30	2	2	2	2	2	2	2
male	1	2	1	0	1	0	3	2	1	2	1	1	1	1	2	2	2	1	1	1	3	1	0	0	1	1	2	2	0	3	2	0	3	0	0	2	1	0	3	0	26	11	2	1	2	1	1	2	1
male	1	1	1	0	2	1	2	2	1	2	1	1	1	1	2	2	1	0	2	1	1	1	1	1	1	1	2	1	1	2	2	2	1	2	1	2	1	1	2	1	25	26	2	2	1	1	1	2	1
male	1	1	0	0	0	0	0	3	0	2	0	0	0	0	0	0	0	0	1	1	3	0	0	3	1	1	2	2	1	2	3	1	3	2	0	2	1	0	2	1	9	21	2	2	3	0	1	3	3
female	3	1	2	2	2	2	3	2	2	3	1	2	2	2	3	3	2	1	2	2	3	1	0	0	0	1	3	1	2	3	3	1	3	3	1	2	0	0	3	3	42	18	0	2	1	1	0	2	0
female	1	1	1	2	1	0	1	3	0	2	2	0	0	0	2	2	1	0	2	2	2	1	0	0	1	0	0	2	1	2	1	1	1	0	0	2	1	1	2	0	23	21	2	2	2	0	1	1	1
female	0	1	2	1	2	3	3	3	1	2	0	1	0	3	3	2	3	3	1	1	3	1	1	2	1	1	3	1	2	2	3	2	3	3	2	2	3	2	2	2	35	30	3	2	1	0	1	3	0
female	1	1	1	1	1	1	1	2	1	1	1	1	1	1	1	1	1	1	1	1	2	1	1	0	0	2	2	1	1	2	1	1	2	1	1	2	1	0	2	1	21	17	2	2	2	1	2	2	2
female	2	2	1	1	2	1	1	2	3	2	2	1	1	1	2	2	3	1	2	2	1	2	2	3	1	1	1	1	3	1	3	3	1	1	3	1	3	3	1	1	34	43	1	1	1	1	1	1	1
female	2	2	1	1	2	1	2	1	1	2	1	1	0	0	2	2	1	0	2	2	2	1	1	1	1	1	1	1	1	2	1	1	1	1	1	1	1	3	3	2	26	26	1	1	1	2	1	2	1
male	2	2	1	1	2	1	2	3	1	3	1	1	2	2	3	2	2	1	3	2	1	2	1	1	0	1	1	1	0	0	2	0	1	1	1	1	1	1	2	1	37	26	1	1	1	0	0	2	0
female	2	2	1	1	3	2	1	3	2	1	1	3	0	3	3	3	3	0	3	3	0	0	3	3	2	0	1	3	3	2	2	2	2	1	2	0	2	0	3	2	40	38	1	1	0	0	2	2	0
male	1	2	1	1	2	0	1	2	1	2	1	1	1	2	2	2	1	1	2	2	2	2	1	2	1	1	1	1	2	1	1	1	2	1	1	1	2	1	1	2	28	30	2	1	1	1	1	2	1
female	3	2	1	2	2	3	2	2	0	2	1	3	2	2	2	3	2	1	0	1	0	1	1	0	1	0	1	2	3	2	2	3	2	1	0	1	1	2	1	0	36	31	0	1	1	1	1	2	1
female	1	1	1	0	1	0	0	1	0	1	0	1	0	0	1	1	1	0	1	1	2	1	0	0	1	1	1	2	1	2	2	1	2	0	0	2	0	1	1	0	12	19	2	2	2	2	2	3	2
female	2	2	2	2	2	1	3	2	1	2	2	1	1	0	2	2	1	1	2	2	1	1	1	1	1	1	1	1	1	1	1	1	1	1	1	1	1	1	1	1	33	27	1	1	1	1	1	1	1
female	1	2	3	1	2	2	3	3	1	2	2	2	3	2	2	2	2	1	3	2	1	1	3	0	1	0	1	1	1	2	2	0	1	2	3	1	3	3	1	2	41	36	2	1	1	0	1	1	1
female	1	1	1	1	1	0	1	2	0	1	0	0	0	1	1	2	1	0	2	1	3	2	1	2	1	1	3	1	2	2	2	1	2	0	1	2	1	0	2	1	17	21	2	2	2	1	2	3	2
male	0	0	0	1	0	0	1	0	0	0	0	0	1	0	0	0	1	0	0	0	3	1	0	0	0	3	3	0	1	3	1	1	3	3	0	3	0	2	3	1	4	10	3	3	3	3	3	3	3
female	2	1	3	2	1	1	3	2	1	2	0	1	1	0	2	2	1	0	1	1	2	1	1	0	0	2	2	2	1	2	2	0	2	2	1	2	0	0	2	1	27	18	1	2	2	1	1	3	1
female	2	2	2	2	3	2	3	2	2	3	3	2	2	2	3	3	2	2	2	3	1	3	3	2	2	2	0	2	1	0	0	2	1	2	1	2	0	0	2	2	47	33	1	1	0	1	0	0	0
female	2	1	2	3	2	1	3	1	1	2	2	1	1	1	1	2	2	1	1	0	1	2	1	0	1	1	2	1	1	2	2	1	1	1	1	1	1	1	1	1	30	26	1	2	1	2	1	1	2
female	2	3	1	1	3	1	2	2	1	3	3	2	2	2	3	3	2	1	3	3	1	1	1	2	2	1	1	1	0	1	0	2	1	1	1	1	1	2	1	1	43	29	1	0	0	1	0	0	0
female	2	1	1	1	2	1	1	2	1	2	1	1	1	1	2	2	1	1	2	2	1	1	1	0	1	1	1	1	1	1	1	0	1	1	1	1	1	1	1	1	28	25	1	2	1	1	1	2	1
male	2	2	1	1	1	1	1	2	1	2	1	0	1	1	2	2	1	1	2	2	2	2	0	1	2	1	1	1	1	1	1	1	1	1	1	1	1	1	1	1	27	27	1	1	2	1	1	2	1
male	1	1	1	1	0	1	3	1	1	0	0	1	1	1	1	1	2	1	0	2	2	3	3	1	1	2	2	2	1	3	3	0	3	0	0	3	0	0	2	2	20	20	2	2	3	2	3	3	2
female	2	2	3	2	1	3	3	1	3	1	1	3	3	3	2	2	3	3	3	2	1	2	3	2	2	1	1	2	2	1	2	2	1	1	2	2	2	2	2	3	46	39	1	1	2	2	2	2	1
female	2	2	2	3	2	1	3	2	2	2	2	2	2	3	3	3	2	2	2	2	1	3	2	3	3	1	2	3	3	1	2	3	0	2	3	1	3	3	0	2	44	50	1	1	1	1	1	1	0
female	1	1	0	1	2	1	3	2	1	3	1	0	1	2	3	3	1	0	2	2	1	2	0	0	0	1	1	0	1	3	3	1	3	0	0	1	0	0	1	0	30	17	2	2	1	1	0	2	0
female	2	2	1	0	2	0	2	2	0	3	1	1	0	1	3	3	1	0	2	2	1	1	2	2	1	0	0	1	2	1	2	1	0	1	1	0	1	1	1	1	28	35	1	1	1	1	0	2	0
female	1	1	0	0	1	0	2	1	0	1	0	0	0	0	1	3	2	0	1	0	2	0	0	0	1	2	2	0	0	3	1	0	3	2	0	3	0	0	3	0	14	7	2	2	2	2	2	3	2
female	2	2	2	3	2	2	2	2	2	2	2	2	2	2	3	3	3	1	3	3	1	1	2	2	3	1	1	3	3	1	1	3	1	2	2	1	3	1	0	3	45	44	1	1	1	1	1	1	0
female	1	0	1	1	1	0	2	2	1	0	0	1	0	0	2	1	0	0	0	1	2	0	1	0	1	1	2	1	3	3	0	0	3	1	1	2	0	1	3	1	14	15	2	3	2	1	3	3	1
female	1	0	1	0	1	0	1	3	0	1	0	0	0	0	0	0	1	0	0	0	3	1	0	0	1	1	3	2	1	3	3	1	3	2	0	3	0	1	3	1	9	15	2	3	2	0	2	3	3
female	0	0	0	0	0	0	1	0	0	0	0	0	0	0	0	0	0	0	0	0	2	3	2	0	0	3	3	1	0	3	1	0	3	3	2	2	0	0	1	3	1	19	3	3	3	3	3	3	3
female	1	1	1	0	2	0	1	2	0	1	0	0	0	0	1	2	1	0	1	0	3	2	0	0	1	1	3	2	1	2	2	1	3	2	0	1	1	0	2	0	14	18	2	2	1	1	2	3	2
female	2	2	2	2	2	1	2	2	1	2	2	1	1	0	2	3	2	1	2	2	3	1	1	0	1	3	2	1	1	3	3	1	1	1	1	3	0	0	3	1	34	15	1	1	1	1	1	1	1
female	1	2	2	1	2	2	1	2	0	2	1	1	1	0	2	2	0	0	1	1	1	2	2	0	1	0	1	2	1	1	2	2	2	1	2	1	2	2	1	0	24	33	2	1	1	1	1	2	1
female	2	1	2	1	1	0	1	2	1	2	1	0	0	0	2	2	1	0	2	2	2	3	2	1	1	1	3	1	3	3	1	1	3	3	1	1	1	1	2	2	23	27	1	2	2	1	1	2	1
female	1	0	1	0	1	0	1	1	0	2	0	1	1	0	1	1	0	0	1	0	3	1	2	0	1	3	3	1	1	3	2	1	3	0	0	3	0	0	3	1	12	10	2	3	2	2	1	3	2
female	1	1	1	0	1	0	3	3	2	2	0	1	0	0	2	1	2	0	1	1	2	2	2	2	2	2	1	2	2	1	1	1	2	2	1	1	1	1	2	1	22	30	2	2	2	0	1	3	1
female	1	1	1	2	1	2	1	1	1	1	0	1	2	1	1	1	2	2	1	1	3	2	1	2	1	1	3	1	1	3	2	2	3	2	2	2	1	1	2	2	24	24	2	2	2	2	2	3	2
male	1	1	1	3	2	2	2	1	3	1	0	1	1	1	1	1	2	2	1	1	2	2	0	1	2	2	2	0	1	3	2	1	2	2	0	2	2	2	2	2	28	23	2	2	1	2	2	3	2
male	0	2	1	3	1	2	3	2	3	2	1	3	3	3	2	2	3	3	2	1	2	1	1	3	3	1	2	1	3	2	3	3	1	3	1	1	3	3	2	3	42	41	3	1	2	1	1	2	1
female	2	2	2	1	3	1	2	2	1	3	2	1	2	2	2	3	2	2	2	2	1	1	1	1	3	1	2	2	2	1	3	3	1	3	2	0	1	1	1	2	39	39	1	1	0	1	0	1	1
male	1	1	2	2	1	2	2	1	2	1	1	2	2	2	1	1	2	2	1	1	2	2	2	2	2	2	2	2	2	2	2	2	2	2	2	2	2	2	2	2	30	33	2	2	2	2	2	2	2
female	3	3	0	1	2	1	3	2	3	3	1	3	3	3	3	3	3	1	3	3	3	1	3	0	0	1	2	0	2	3	3	0	3	0	3	0	3	0	3	3	47	24	0	0	1	1	0	2	0
female	1	1	1	1	1	0	0	2	0	1	0	1	1	0	2	1	1	0	1	1	3	1	0	0	1	2	3	0	1	3	2	0	2	1	0	2	0	1	2	1	16	12	2	2	2	1	2	3	1
male	2	2	2	2	1	2	2	2	3	2	2	3	3	3	2	2	3	2	2	2	2	2	1	1	0	2	2	1	1	3	2	1	2	1	1	2	1	1	2	1	44	20	1	1	2	1	1	1	1
male	0	0	1	1	1	1	1	1	0	1	1	1	0	0	1	1	1	0	1	0	2	1	0	1	0	2	2	1	1	3	2	0	2	0	0	2	1	1	2	1	13	15	3	3	2	2	2	2	2
female	1	1	1	1	1	1	1	0	1	1	1	1	1	1	1	1	1	1	1	1	2	1	1	1	1	2	2	1	1	2	2	1	2	2	1	2	1	3	2	1	19	24	2	2	2	3	2	2	2
male	1	0	1	1	1	0	0	1	0	1	0	1	0	0	0	0	0	1	0	0	3	0	0	0	0	1	3	3	3	3	3	0	3	2	0	3	0	0	3	0	8	13	2	3	2	2	2	3	3
male	1	1	1	0	1	0	0	1	0	1	1	0	0	0	1	1	0	1	1	1	2	0	0	0	0	2	2	0	2	0	2	0	2	0	2	2	0	0	0	0	12	17	2	2	2	2	2	2	2
male	1	1	1	0	1	0	2	1	0	1	0	0	0	1	1	0	1	0	0	3	3	0	0	0	0	3	3	0	0	3	2	0	3	0	0	3	1	0	2	0	14	4	2	2	2	2	2	3	2
male	2	2	2	2	1	2	2	2	3	2	2	3	3	3	2	2	3	2	2	2	2	2	1	1	0	2	2	1	1	3	2	1	2	1	1	2	1	1	2	1	44	20	1	1	2	1	1	1	1
female	2	2	2	2	2	1	2	2	2	2	2	2	1	1	2	2	2	1	2	2	1	2	2	2	2	1	2	2	1	1	1	2	1	2	2	1	2	2	2	2	36	36	1	1	1	1	1	1	1
female	0	1	0	0	0	0	0	3	0	3	0	0	0	0	0	0	1	0	1	0	2	1	1	1	1	1	1	1	2	2	2	1	2	0	1	2	2	2	2	1	9	25	3	2	3	0	0	3	3
female	1	2	0	1	1	0	1	1	0	1	2	0	0	0	1	1	1	0	1	1	3	1	0	0	2	3	1	1	1	2	1	2	2	2	0	2	1	1	3	0	15	17	2	1	2	2	2	1	2
male	1	1	1	2	1	1	0	2	1	2	1	1	1	1	1	2	1	1	2	2	2	1	0	0	0	2	2	0	0	2	2	0	2	1	0	2	0	0	2	0	25	11	2	2	2	1	1	2	2
female	1	1	1	0	1	0	1	1	0	1	0	0	0	1	0	0	1	0	0	0	3	1	1	1	1	2	3	1	1	3	1	0	3	0	0	3	1	1	3	1	9	11	2	2	2	2	2	3	3
female	1	1	3	2	0	2	2	0	2	1	0	2	2	0	1	1	3	2	0	0	2	1	1	3	1	3	3	2	2	3	2	1	3	2	3	3	0	0	3	1	25	20	2	2	3	3	2	3	2
male	1	1	1	0	1	0	1	2	0	2	0	1	0	0	1	1	1	0	0	0	3	1	0	0	1	2	2	0	0	3	2	1	2	1	0	3	0	0	3	1	13	10	2	2	2	1	1	3	2
female	0	0	1	0	1	0	0	2	0	0	0	0	0	0	1	1	2	0	0	0	3	1	0	0	0	1	3	0	0	3	1	0	3	0	0	3	0	0	3	0	8	4	3	3	2	1	3	3	2
male	2	2	2	2	1	2	2	2	3	2	2	3	3	3	2	2	3	2	2	2	2	2	1	1	0	2	2	1	1	3	2	1	2	1	1	2	1	1	2	1	44	20	1	1	2	1	1	1	1
female	0	0	2	2	0	0	2	1	0	3	1	0	0	2	1	1	2	0	1	0	3	2	0	0	2	2	2	0	0	2	2	2	2	2	0	2	0	0	2	2	18	18	3	3	3	2	0	2	2
female	2	3	1	0	2	0	1	1	1	1	1	0	1	0	1	3	1	0	2	2	2	1	1	1	0	1	2	0	0	1	2	0	0	2	1	1	0	2	1	1	23	24	1	0	1	2	2	2	2
female	2	2	1	1	2	1	2	3	1	2	2	1	1	2	2	2	0	0	2	3	1	1	2	1	1	1	1	2	1	1	1	2	0	1	2	1	1	2	1	1	32	33	1	1	1	0	1	1	1
female	1	1	2	2	1	2	1	3	0	2	2	1	0	0	3	2	1	1	2	2	1	1	1	2	1	2	1	2	1	2	2	1	1	2	1	2	1	2	1	2	29	30	2	2	2	0	1	1	0
female	2	2	0	0	2	0	1	1	0	2	1	0	0	0	2	2	0	0	2	2	1	0	0	2	1	2	1	1	1	2	2	1	1	1	0	2	1	0	2	1	19	21	1	1	1	2	1	2	1
female	0	1	1	1	1	0	1	1	0	1	1	0	1	0	1	1	1	0	0	0	2	3	0	1	2	2	3	1	1	3	2	2	3	2	0	2	1	1	2	1	12	21	3	2	2	2	2	2	2
male	1	1	1	2	1	1	0	2	1	2	1	1	1	1	1	2	1	1	2	2	2	1	0	0	0	2	2	0	0	2	2	0	2	1	0	2	0	0	2	0	25	11	2	2	2	1	1	2	2
female	1	1	0	1	1	0	1	1	0	1	1	0	0	2	1	2	1	0	2	1	1	2	1	2	0	0	0	2	2	2	2	0	2	0	1	2	2	2	2	1	17	29	2	2	2	2	2	2	2
female	2	1	1	2	2	1	2	2	1	1	0	0	0	1	2	1	2	0	1	0	3	0	0	1	1	2	0	1	0	2	2	1	2	0	0	2	0	0	3	2	22	15	1	2	1	1	2	3	1
female	0	0	1	0	1	0	1	1	0	1	1	1	1	0	0	1	1	0	0	0	3	3	1	2	3	2	2	0	0	3	1	0	2	1	0	2	1	1	2	1	10	19	3	3	2	2	2	2	3
male	2	3	1	1	3	1	2	3	1	3	2	1	2	1	3	3	1	1	3	2	1	1	1	2	1	1	2	2	1	1	1	1	1	1	2	0	1	2	1	1	39	31	1	0	0	0	0	1	0
female	1	2	1	1	2	1	3	2	1	2	1	1	1	1	2	2	1	1	1	1	3	1	0	1	2	1	1	0	1	1	1	2	1	1	1	1	1	1	1	1	28	25	2	1	1	1	1	2	1
male	0	0	0	1	2	1	1	3	0	0	0	0	0	0	0	1	1	0	0	0	3	0	1	0	0	2	0	0	0	3	1	0	3	0	0	2	0	0	3	0	10	7	3	3	1	0	3	3	3
female	1	2	2	2	2	1	2	2	2	3	2	2	2	1	3	2	2	2	2	2	1	2	1	1	1	1	1	1	1	1	1	1	1	1	1	1	1	1	1	1	39	28	2	1	1	1	0	1	0
female	0	1	0	0	1	0	0	3	0	3	0	0	0	0	0	1	0	0	0	0	3	1	0	0	0	1	3	0	1	3	1	0	3	0	0	3	0	1	3	1	9	7	3	2	2	0	0	3	3
female	2	2	3	0	2	0	1	2	0	1	0	2	0	0	1	1	1	0	2	1	3	0	0	0	0	3	3	0	0	3	0	0	3	0	0	3	0	0	3	1	21	1	1	1	1	1	2	3	2
female	1	0	0	0	0	0	2	1	0	0	0	2	0	0	0	0	2	0	0	0	3	0	0	0	0	3	3	0	0	3	3	0	3	0	0	3	0	0	3	0	8	3	2	3	3	2	3	3	3
female	0	0	1	2	2	1	2	2	1	1	0	2	1	1	2	1	1	1	1	0	2	1	1	2	1	1	1	1	2	2	3	1	2	1	1	2	1	1	3	3	22	27	3	3	1	1	2	3	1
female	1	2	2	1	2	2	3	1	1	1	0	2	2	1	1	1	2	2	1	0	3	1	0	0	1	2	2	2	1	3	1	1	1	2	2	2	2	2	2	1	28	22	2	1	1	2	2	3	2
female	2	2	2	2	2	2	2	3	2	2	2	2	2	2	1	3	2	2	2	3	1	2	2	2	1	0	0	0	0	2	1	1	0	0	2	0	2	2	0	2	42	35	1	1	1	0	1	1	2
female	2	2	2	2	2	2	3	2	3	2	2	1	3	3	2	2	3	3	2	2	2	0	1	1	0	2	2	1	1	2	3	2	1	1	1	2	2	3	1	1	45	26	1	1	1	1	1	1	1
male	0	0	0	0	1	0	2	1	0	1	0	1	1	1	1	1	2	0	1	0	2	1	0	0	2	2	2	0	1	3	2	2	2	0	0	2	0	1	2	2	13	17	3	3	2	2	2	3	2
female	2	2	2	0	0	0	3	1	2	0	0	3	2	0	2	1	3	1	1	0	2	0	1	0	1	2	2	2	2	3	3	3	2	2	2	2	3	3	2	2	25	30	1	1	3	2	3	3	1
female	1	1	0	0	3	0	1	0	0	1	0	0	0	0	0	0	1	0	0	0	3	0	0	0	0	3	3	0	0	3	1	0	3	0	0	3	0	0	3	1	8	2	2	2	0	3	2	3	3
female	1	1	1	1	1	2	2	1	2	1	1	2	2	0	1	1	2	2	1	1	2	1	1	1	1	1	1	1	1	2	2	0	2	2	2	1	1	1	1	1	26	26	2	2	2	2	2	2	2
female	2	1	2	3	0	0	3	2	1	2	0	1	1	1	1	2	1	1	0	0	2	1	1	0	2	0	2	0	1	3	2	0	2	2	0	2	1	2	2	2	24	22	1	2	3	1	1	3	2
female	1	1	1	0	1	0	1	1	0	1	1	0	0	0	1	1	0	0	1	1	3	1	0	0	0	2	2	0	1	2	2	1	2	1	0	3	0	0	3	1	12	11	2	2	2	2	2	2	2
male	1	1	1	1	1	1	1	1	1	1	0	1	1	1	1	1	1	1	1	0	3	1	0	0	1	1	3	0	0	3	2	0	3	3	0	3	0	0	3	0	18	9	2	2	2	2	2	3	2
female	2	2	2	0	2	1	3	2	1	2	0	1	2	1	2	2	2	1	2	1	2	1	2	1	1	2	3	1	1	2	3	1	0	3	1	1	1	0	3	3	31	27	1	1	1	1	1	3	1
female	2	3	3	2	2	2	3	3	3	3	1	2	2	2	3	3	3	2	2	2	1	2	3	2	1	2	2	2	3	1	3	2	2	1	2	1	2	3	0	3	48	41	1	0	1	0	0	2	0
male	1	1	1	0	1	0	1	2	0	1	1	0	0	0	1	1	0	0	1	1	2	0	0	0	1	2	3	0	0	3	2	0	3	1	0	2	0	0	3	0	13	7	2	2	2	1	2	2	2
female	1	1	2	0	1	1	1	3	1	2	1	1	1	1	2	1	1	1	1	1	2	1	0	0	0	2	2	1	1	2	2	2	2	0	0	2	0	0	2	1	24	15	2	2	2	0	1	2	1
male	1	0	1	0	1	0	2	2	1	1	0	1	1	1	1	1	1	0	1	1	3	2	0	0	0	1	3	1	0	2	3	0	3	2	0	2	0	1	3	2	17	15	2	3	2	1	2	3	2
male	3	3	3	2	3	2	2	3	3	3	0	2	3	3	3	3	2	2	3	3	3	0	0	2	0	1	2	0	0	3	3	0	3	0	0	3	0	0	3	3	51	11	0	0	0	0	0	3	0
male	2	1	1	1	2	1	2	1	1	1	1	1	0	1	1	1	2	1	1	1	2	1	0	0	0	1	1	1	1	3	2	0	3	1	1	3	1	0	3	0	23	13	1	2	1	2	2	2	2
male	1	1	1	0	0	0	1	1	0	1	0	0	0	0	3	3	0	0	1	0	3	2	1	0	0	2	3	0	0	3	2	0	3	3	0	2	0	0	3	0	13	10	2	2	3	2	2	3	0
male	0	1	3	1	1	2	2	2	2	0	0	2	0	2	1	1	1	2	0	0	2	1	0	1	1	2	3	1	0	3	2	0	3	1	1	3	0	0	2	1	23	12	3	2	2	1	3	3	2
female	3	1	3	3	3	2	1	3	3	0	1	2	3	3	3	2	1	2	2	2	3	2	0	1	1	1	1	2	0	3	1	2	2	0	3	3	0	0	3	0	43	17	0	2	0	0	3	2	0
female	1	1	0	0	2	0	1	2	0	2	0	0	0	0	1	1	1	0	1	0	3	0	0	1	1	2	2	1	1	2	2	1	2	0	1	2	1	1	2	1	13	17	2	2	1	1	1	3	2
female	1	1	1	1	1	1	2	1	1	1	0	1	2	1	2	2	2	1	2	2	2	1	1	0	0	1	2	1	1	2	1	0	2	0	0	2	1	0	2	1	26	15	2	2	2	2	2	3	1
male	0	1	2	1	1	2	3	1	1	1	1	2	2	2	1	1	3	2	1	0	3	2	0	0	1	2	3	1	1	3	3	3	3	2	0	3	2	2	3	2	28	20	3	2	2	2	2	2	2
female	1	2	1	1	2	1	2	2	1	2	2	1	1	1	3	2	2	2	2	2	1	2	0	1	1	1	2	2	1	1	2	1	1	1	1	1	2	0	2	2	33	28	2	1	1	1	1	1	0
male	0	1	2	1	1	2	3	1	1	1	1	2	2	2	1	1	3	2	1	0	3	2	0	0	1	2	3	1	1	3	3	3	3	2	0	3	2	2	3	2	28	20	3	2	2	2	2	2	2
female	2	2	0	0	2	1	1	1	0	2	1	0	0	0	2	2	1	1	2	2	2	1	0	1	2	0	1	1	2	2	1	2	1	2	1	2	2	2	1	1	22	30	1	1	1	2	1	2	1
female	2	2	2	1	2	1	3	3	3	3	1	2	1	1	2	2	2	1	1	1	2	2	1	3	1	1	2	1	2	2	3	2	2	1	1	2	0	1	2	2	36	28	1	1	1	0	0	2	1
female	1	1	1	1	1	0	2	1	1	2	0	1	1	0	1	1	1	1	1	1	3	1	0	1	2	1	3	1	1	2	1	1	2	1	0	2	1	1	2	1	19	18	2	2	2	2	1	3	2
male	1	1	2	0	0	1	0	1	0	2	2	2	0	0	1	2	2	1	0	0	1	0	0	0	0	1	2	0	0	2	0	0	1	0	0	2	0	0	1	1	18	12	2	2	3	2	1	1	2
male	1	2	0	1	2	0	1	2	0	1	1	0	1	0	2	2	1	2	1	1	2	0	0	0	1	2	2	1	0	2	2	0	2	0	0	2	1	2	0	1	21	17	2	1	1	1	2	2	1
female	2	2	1	1	2	1	2	3	2	2	3	2	2	2	3	3	2	2	3	3	1	2	2	2	2	0	0	2	2	0	2	2	0	2	2	0	2	1	1	2	43	44	1	1	1	0	1	0	0
male	1	2	2	1	1	1	2	2	1	1	1	1	0	0	0	1	1	0	1	0	2	0	1	2	1	2	2	1	1	2	2	1	3	1	1	2	1	1	2	1	19	20	2	1	2	1	2	2	3
male	1	1	1	1	2	1	1	1	1	2	1	1	1	0	1	1	1	0	2	1	2	1	0	0	1	3	2	0	1	2	1	0	3	1	0	2	1	0	3	1	21	11	2	2	1	2	1	2	2
male	0	0	1	0	0	0	0	1	0	1	0	1	0	2	0	1	1	0	0	0	3	0	0	0	1	2	3	0	1	3	1	0	3	2	0	3	0	0	3	0	8	6	3	3	3	2	2	3	3
male	2	2	2	2	1	2	2	2	3	2	2	3	3	3	2	2	3	2	2	2	2	2	1	1	0	2	2	1	1	3	2	1	2	1	1	2	1	1	2	1	44	20	1	1	2	1	1	1	1
female	1	2	2	2	2	1	2	2	2	3	2	2	2	1	3	2	2	2	2	2	1	2	1	1	1	1	1	1	1	1	1	1	1	1	1	1	1	1	1	1	39	28	2	1	1	1	0	1	0
female	1	1	1	0	2	0	1	2	0	1	0	0	0	0	1	2	1	0	1	0	3	2	0	0	1	1	3	2	1	2	2	1	3	2	0	1	1	0	2	0	14	18	2	2	1	1	2	3	2
female	1	1	1	0	1	0	2	1	1	1	1	0	0	0	1	1	1	1	0	0	2	1	0	0	0	1	2	0	1	2	0	0	2	1	0	2	1	1	2	2	14	15	2	2	2	2	2	2	2
female	1	1	1	1	1	1	1	1	0	0	0	0	0	1	1	1	1	1	1	1	2	1	0	0	1	2	3	1	0	2	1	0	2	1	0	2	1	1	3	1	15	13	2	2	2	2	3	3	2
female	2	1	1	2	1	2	1	2	2	2	1	2	2	2	2	2	2	0	3	3	1	2	2	2	2	2	1	1	1	0	1	0	0	0	1	0	0	0	0	0	35	29	1	2	2	1	1	2	1
female	0	0	0	0	0	0	0	2	0	0	0	0	0	0	0	0	0	0	0	0	3	0	0	2	1	0	3	0	0	3	0	0	3	0	0	3	0	0	3	0	2	6	3	3	3	1	3	3	3
female	0	0	1	1	1	1	1	0	0	0	0	2	0	0	0	0	1	0	1	0	3	2	1	0	0	3	1	0	0	3	1	0	3	0	0	3	0	0	2	0	9	7	3	3	2	3	3	3	3
female	1	1	1	2	1	2	0	2	0	2	3	1	0	0	3	2	0	0	2	2	2	2	1	2	1	1	2	2	2	2	2	1	1	2	1	2	2	2	2	1	25	30	2	2	2	1	1	0	0
female	1	1	1	1	1	1	1	1	1	1	1	0	0	1	1	1	1	0	1	1	2	1	1	2	1	2	3	1	2	2	2	1	2	2	1	2	1	1	2	1	17	23	2	2	2	2	2	2	2
male	0	1	1	2	1	2	1	2	1	1	1	0	0	0	1	2	1	1	0	0	3	1	0	0	2	1	1	1	0	3	1	3	3	0	0	1	1	0	3	2	18	17	3	2	2	1	2	2	2
male	1	1	0	0	0	0	0	2	0	1	1	0	0	0	1	1	0	0	1	1	2	0	0	0	0	1	2	0	1	2	2	0	3	2	0	2	1	1	2	1	10	15	2	2	3	1	2	2	2
female	0	0	1	1	1	1	1	2	1	0	0	1	1	1	1	0	1	1	0	0	3	0	1	0	2	0	3	1	1	3	3	1	3	2	0	3	1	2	3	1	14	18	3	3	2	1	3	3	2
male	1	2	1	1	1	1	2	2	1	2	2	1	1	1	2	2	1	1	2	2	1	1	1	3	1	2	1	1	3	2	3	3	1	1	1	2	1	3	2	2	29	34	2	1	2	1	1	1	1
male	2	2	2	2	2	2	2	3	1	2	1	2	1	2	2	2	2	2	2	2	1	1	2	2	1	1	2	1	1	1	2	2	1	0	2	1	2	1	2	2	38	31	1	1	1	0	1	2	1
female	0	0	0	0	0	0	0	1	0	0	1	0	1	1	0	1	0	0	2	1	3	3	1	2	1	2	3	1	0	2	1	1	2	1	0	1	0	0	2	1	8	18	3	3	3	2	3	2	3
female	1	1	0	0	0	0	1	1	0	1	1	0	0	0	1	1	0	0	1	1	2	0	0	0	0	2	2	0	0	2	1	0	2	0	0	2	0	0	2	1	10	9	2	2	3	2	2	2	2
male	1	1	1	1	1	1	0	1	0	1	1	0	0	0	1	3	0	0	1	1	2	0	0	0	0	2	2	0	0	2	2	0	2	0	0	2	0	0	2	0	15	9	2	2	2	2	2	2	2
male	2	3	2	2	2	2	2	3	1	2	2	1	1	1	3	3	1	1	2	3	1	1	1	2	1	0	1	0	0	0	0	1	1	1	1	0	1	0	0	1	39	28	1	0	1	0	1	1	0
male	2	1	1	0	1	0	1	1	0	1	1	1	0	0	1	1	0	0	1	1	2	1	0	2	0	2	2	1	2	2	2	1	2	2	0	2	0	2	2	1	14	21	1	2	2	2	2	2	2
male	2	2	2	2	2	2	0	3	1	2	0	1	0	1	2	3	1	1	2	2	2	1	0	0	0	1	1	0	1	2	3	0	3	0	0	0	0	3	0	3	31	23	1	1	1	0	1	3	1
male	0	0	2	2	2	2	1	1	1	2	2	2	1	2	1	1	1	2	1	1	3	3	3	3	3	3	3	3	3	3	3	3	3	3	3	3	3	2	3	3	27	38	3	3	1	2	1	1	2
male	2	2	2	1	2	1	0	2	1	2	2	2	1	2	2	2	0	1	2	3	1	0	1	2	1	1	1	3	3	1	3	3	1	2	2	0	2	2	1	3	32	42	1	1	1	1	1	1	1
male	1	1	1	1	1	1	1	2	0	1	1	1	1	0	1	2	1	0	1	3	2	0	0	1	2	2	2	0	2	2	2	1	2	0	1	2	0	2	2	1	21	19	2	2	2	1	2	2	2
female	2	1	2	1	2	1	0	2	1	2	1	0	0	0	2	2	0	0	2	2	1	1	1	0	0	1	1	1	1	2	2	0	2	1	0	1	1	1	2	1	23	21	1	2	1	1	1	2	1
male	1	1	0	0	0	0	1	1	0	1	1	0	0	0	1	1	0	0	1	1	2	1	0	0	1	2	2	1	1	2	1	1	2	2	0	2	1	1	2	1	10	18	2	2	3	2	2	2	2
female	1	2	1	0	1	0	1	1	0	2	0	0	0	0	1	1	0	0	1	0	2	1	0	0	1	2	1	0	1	2	3	0	2	1	0	2	1	2	2	1	12	19	2	1	2	2	1	3	2
female	3	2	3	3	3	3	3	3	2	3	3	2	1	2	3	2	3	3	2	1	2	3	3	3	1	1	0	2	1	0	2	2	0	2	2	0	3	3	1	3	50	47	0	1	0	0	0	0	0
male	2	1	3	2	3	2	0	1	1	2	0	0	1	3	2	2	0	0	2	1	2	1	1	3	1	1	3	1	2	1	3	1	2	1	1	1	2	3	2	2	28	31	1	2	0	2	1	3	1
female	3	1	0	3	0	3	0	2	0	1	1	0	0	0	3	1	0	0	1	1	2	1	0	2	0	1	3	1	1	3	3	0	3	0	0	3	0	0	3	1	20	12	0	2	3	1	2	2	0
female	1	1	1	0	1	0	1	2	0	1	1	1	0	0	1	1	1	0	1	1	2	1	1	0	1	1	2	1	1	2	2	1	2	2	1	2	2	1	2	1	15	23	2	2	2	1	2	2	2
male	1	1	1	0	1	0	1	1	0	1	0	0	0	0	0	0	0	0	0	0	2	1	1	1	2	2	2	0	0	3	3	1	3	3	1	2	3	3	3	1	7	24	2	2	2	2	2	3	3
female	2	3	0	0	0	0	0	3	0	2	2	0	0	0	2	2	0	0	2	2	2	0	0	0	0	1	1	2	1	1	1	1	1	0	0	0	1	0	1	1	20	21	1	0	3	0	1	1	1
female	2	2	2	0	2	0	2	2	0	1	2	0	0	1	0	2	0	0	0	1	2	2	1	0	2	1	2	2	2	2	2	1	3	2	0	1	1	2	1	3	19	29	1	1	1	1	2	1	3
female	2	2	3	3	3	3	3	2	3	2	2	3	2	3	2	2	3	3	2	2	0	1	2	1	2	0	1	1	1	0	1	2	1	1	2	0	1	1	1	1	50	35	1	1	0	1	1	1	1
female	1	1	1	0	1	0	1	1	0	2	1	0	0	0	1	1	0	0	1	1	2	1	1	0	2	1	0	0	1	2	1	2	2	1	1	1	1	1	1	2	13	26	2	2	2	2	1	2	2
female	2	2	1	1	1	1	2	2	0	3	2	2	1	0	1	2	2	0	1	1	2	1	1	1	1	1	2	0	0	2	2	1	3	1	0	2	0	0	2	1	27	16	1	1	2	1	0	1	2
male	2	2	2	1	2	1	2	2	1	2	2	2	2	1	1	1	1	1	1	2	3	2	0	1	2	1	2	2	1	2	3	1	2	2	1	2	2	2	3	2	31	27	1	1	1	1	1	1	2
female	1	1	1	0	1	0	1	1	0	1	1	1	0	1	1	1	1	0	1	1	2	1	0	1	2	1	1	1	0	2	1	0	2	1	0	2	1	0	2	1	15	18	2	2	2	2	2	2	2
female	1	1	0	0	0	0	1	2	1	2	1	1	1	1	2	2	0	1	2	2	2	2	2	2	2	1	2	2	2	2	2	2	2	2	2	2	2	2	2	2	21	34	2	2	3	1	1	2	1
male	1	3	0	0	0	0	0	1	0	1	1	0	0	1	1	2	0	2	1	1	1	1	1	1	1	1	0	0	1	0	1	0	1	0	1	0	1	0	0	1	15	27	2	0	3	2	2	2	2
female	2	2	1	0	1	0	0	2	1	2	1	0	0	1	2	2	1	0	1	1	2	0	0	0	2	1	2	1	1	2	2	1	1	2	1	2	1	1	2	1	20	22	1	1	2	1	1	2	1
female	2	2	2	1	2	1	2	3	2	3	3	2	0	2	3	3	2	2	2	3	1	2	1	2	1	0	0	1	1	1	1	2	1	2	2	0	0	0	0	2	42	35	1	1	1	0	0	0	0
female	2	1	0	0	0	0	1	2	0	1	3	0	0	0	2	2	1	1	1	0	2	2	3	1	2	0	1	2	2	3	3	3	0	1	2	2	1	2	1	2	17	38	1	2	3	1	2	0	1
male	1	1	0	0	0	0	0	1	0	1	1	0	0	0	1	1	1	0	1	1	1	1	2	1	0	1	1	1	2	1	0	1	2	0	1	1	1	2	0	1	10	27	2	2	3	2	2	2	2
female	2	2	2	2	2	2	3	3	2	2	3	0	0	2	2	3	2	0	1	2	1	2	2	2	2	0	1	1	3	1	3	3	1	2	1	1	3	3	1	3	37	45	1	1	1	0	1	0	1
female	2	1	2	1	2	1	0	1	0	2	2	0	0	0	2	2	0	0	2	2	2	2	1	1	0	1	2	1	2	2	1	2	2	2	1	2	2	1	1	2	22	27	1	2	1	2	1	1	1
male	1	1	0	0	0	0	1	0	1	2	1	1	1	0	1	2	1	2	2	1	2	1	0	0	0	2	2	0	0	2	0	2	0	0	0	2	1	1	2	1	18	15	2	2	3	3	1	2	2
male	0	0	1	1	1	1	3	1	1	0	2	3	2	1	0	0	3	3	0	0	3	3	0	3	3	2	2	2	2	3	3	3	2	3	0	2	2	3	3	3	23	34	3	3	2	2	3	1	3
female	1	3	0	0	0	0	0	2	0	3	1	1	0	0	2	2	1	0	1	1	2	1	0	0	0	0	1	0	0	2	2	0	2	1	0	1	1	0	1	0	18	17	2	0	3	1	0	2	1
male	0	0	1	1	1	1	2	2	1	1	1	1	0	0	1	1	1	1	1	0	3	1	1	1	2	1	1	1	2	2	2	1	2	2	1	2	1	1	1	2	17	27	3	3	2	1	2	2	2
male	0	1	0	0	0	0	0	2	0	1	0	0	1	0	2	2	0	0	0	1	2	0	0	0	0	1	2	0	0	2	2	0	2	0	0	1	0	0	2	0	10	11	3	2	3	1	2	3	1
female	2	1	2	0	2	0	2	3	1	2	2	1	0	0	1	1	1	0	1	1	1	1	1	2	2	1	1	1	1	2	2	2	1	1	1	1	1	0	1	1	23	29	1	2	1	0	1	1	2
female	2	2	2	1	2	1	3	3	1	2	2	2	1	2	2	2	2	2	2	2	1	3	3	2	2	0	1	3	3	1	2	3	1	1	3	0	3	2	1	3	38	49	1	1	1	0	1	1	1
male	0	1	0	0	0	0	1	2	0	2	0	0	0	0	0	1	0	0	0	0	3	1	0	0	1	2	3	0	0	2	0	0	3	0	0	2	0	0	3	0	7	5	3	2	3	1	1	3	3
female	1	1	0	0	0	0	0	2	0	1	0	0	0	0	2	1	1	0	1	1	2	0	0	0	1	1	2	1	1	2	2	1	2	0	0	2	1	1	2	1	11	17	2	2	3	1	2	3	1
female	1	2	1	1	1	1	2	1	0	1	1	1	1	1	2	0	2	1	1	1	2	1	0	0	0	2	1	1	1	2	1	1	2	1	1	2	1	1	2	1	22	18	2	1	2	2	2	2	1
female	1	1	1	0	1	0	1	1	0	1	1	0	0	0	2	2	0	0	1	1	1	1	1	2	1	1	1	1	1	2	2	1	1	1	1	1	1	1	1	2	14	29	2	2	2	2	2	2	1
female	3	2	0	0	0	0	0	2	0	2	2	0	0	0	2	2	0	0	2	2	1	0	0	0	0	1	1	0	0	1	0	0	1	1	0	1	1	0	1	0	19	16	0	1	3	1	1	1	1
female	1	3	2	1	2	1	1	3	0	2	1	0	0	0	2	1	1	0	1	1	2	2	2	1	1	1	1	0	1	2	1	1	2	0	0	2	1	2	1	2	23	24	2	0	1	0	1	2	1
female	0	1	1	1	1	1	0	2	0	1	0	0	0	0	1	1	1	0	1	0	2	1	1	1	0	1	1	1	1	3	2	1	2	1	1	2	1	1	2	1	12	21	3	2	2	1	2	3	2
female	3	2	2	2	2	2	1	2	2	3	3	2	0	0	3	3	2	0	2	3	1	1	2	3	1	1	0	1	2	1	2	3	1	1	3	1	1	0	1	3	39	38	0	1	1	1	0	0	0
female	2	2	2	1	2	1	2	3	1	2	2	1	1	2	2	2	1	1	2	2	1	2	2	2	1	0	2	0	2	1	1	2	1	1	2	1	2	2	1	1	34	34	1	1	1	0	1	1	1
female	1	1	1	1	1	1	1	2	1	2	2	1	1	1	2	2	1	1	2	2	1	1	2	2	1	1	1	1	1	1	1	1	1	1	1	1	1	1	1	1	27	29	2	2	2	1	1	1	1
male	1	1	1	0	1	0	1	2	0	2	1	0	1	0	1	2	1	0	1	1	2	0	0	0	1	1	1	0	1	2	2	0	2	1	0	1	0	0	2	1	17	16	2	2	2	1	1	2	2
male	2	3	3	1	3	1	3	3	3	3	2	3	2	3	3	2	2	2	3	3	0	3	2	2	3	0	2	3	3	0	1	1	0	3	3	0	3	3	0	3	50	52	1	0	0	0	0	1	0
male	2	1	2	2	2	2	1	3	1	2	1	1	1	0	2	2	2	1	2	2	1	1	2	2	1	0	1	2	2	1	2	1	2	1	2	1	2	2	2	3	32	36	1	2	1	0	1	2	1
female	2	0	2	0	2	0	0	2	0	2	0	0	0	0	0	1	2	0	1	1	2	1	0	0	1	0	1	1	1	2	2	0	3	1	0	2	0	0	2	3	15	19	1	3	1	1	1	3	3
female	1	1	1	2	1	2	1	3	2	1	0	1	0	2	1	0	2	0	1	0	2	3	0	1	0	0	2	1	1	3	1	0	2	2	1	3	1	1	3	1	22	19	2	2	2	0	2	3	2
male	0	1	1	1	1	1	1	0	2	1	0	3	0	2	2	0	1	1	0	0	3	1	1	2	3	3	1	1	0	3	1	1	3	1	1	3	1	3	1	1	18	21	3	2	2	3	2	3	1
male	3	1	3	2	3	2	3	3	1	3	2	3	1	2	3	2	3	2	3	3	0	0	3	2	3	0	2	3	3	0	2	3	2	0	3	0	2	3	0	3	48	47	0	2	0	0	0	1	0
female	1	1	2	1	2	1	0	3	0	1	2	0	1	2	3	1	2	1	1	1	1	2	2	2	2	0	2	2	0	1	1	2	1	2	1	1	0	2	1	2	26	34	2	2	1	0	2	1	0
male	2	2	2	2	2	2	2	2	2	2	0	1	1	1	3	1	3	1	2	2	3	0	0	2	1	2	2	1	0	2	2	1	2	2	1	2	2	2	2	2	35	22	1	1	1	1	1	3	0
male	2	2	1	0	1	0	2	2	1	2	2	2	0	2	2	2	1	1	2	2	1	2	0	2	2	1	2	1	1	1	1	2	1	2	1	1	2	2	1	2	29	33	1	1	2	1	1	1	1
female	2	2	2	1	2	1	3	3	1	2	2	3	1	1	2	2	2	1	2	2	1	3	1	3	3	1	1	2	3	1	2	2	1	1	1	1	3	2	1	2	37	42	1	1	1	0	1	1	1
female	2	2	2	0	2	0	2	2	2	3	2	2	0	0	2	2	1	0	2	2	1	2	1	2	2	0	2	2	2	1	2	1	1	1	1	0	1	1	1	1	30	34	1	1	1	1	0	1	1
female	1	2	1	0	1	0	0	3	1	2	2	0	0	0	2	2	0	0	2	2	1	2	2	2	1	1	3	1	2	2	2	1	2	1	1	1	2	2	1	2	21	31	2	1	2	0	1	1	1
male	2	2	1	1	1	1	2	2	1	2	2	1	1	1	2	2	1	1	2	2	1	2	1	2	1	1	1	1	2	1	1	1	1	1	1	1	1	1	1	1	30	30	1	1	2	1	1	1	1
male	1	1	2	1	2	1	0	1	1	1	1	2	1	1	0	0	1	0	1	0	2	2	2	1	1	1	2	1	1	2	2	1	2	1	2	2	2	3	2	2	18	29	2	2	1	2	2	2	3
female	2	2	2	3	2	3	3	3	3	2	2	2	3	3	3	2	2	3	2	2	1	3	3	2	3	0	3	3	3	1	3	1	0	2	3	0	2	3	2	3	49	48	1	1	1	0	1	1	0
female	2	2	1	0	1	0	2	2	1	3	1	1	1	0	2	2	2	1	2	2	2	1	1	0	0	1	2	1	2	1	2	2	1	0	0	1	2	2	2	2	28	26	1	1	2	1	0	2	1
male	0	0	1	1	1	1	0	0	0	0	0	0	0	0	0	0	0	0	1	0	3	0	0	3	0	3	3	0	0	3	0	0	3	3	0	3	0	0	3	0	5	6	3	3	2	3	3	3	3
male	0	0	2	2	2	2	1	2	1	0	0	0	0	0	0	1	2	0	0	0	3	1	0	0	0	2	3	0	0	3	1	0	3	0	0	2	0	0	3	0	15	4	3	3	1	1	3	3	3
male	2	1	1	0	1	0	0	2	0	2	0	0	0	0	0	2	0	0	0	1	3	2	1	2	2	1	2	2	2	3	2	0	2	2	1	0	1	2	2	1	12	28	1	2	2	1	1	3	3
female	3	2	3	1	3	1	3	2	2	1	2	2	2	3	2	2	1	2	1	2	1	2	1	1	2	3	1	2	2	1	1	2	1	3	3	1	3	3	0	3	40	41	0	1	0	1	2	1	1
female	2	2	2	2	2	2	3	1	1	2	1	2	1	1	2	2	2	2	1	3	1	1	3	3	3	2	0	2	0	0	0	0	1	0	3	1	3	3	0	1	36	38	1	1	1	2	1	2	1
female	2	3	1	2	1	2	3	3	2	3	3	1	0	2	3	3	2	1	2	3	1	3	2	2	2	0	1	2	2	1	2	2	0	1	2	0	1	1	0	1	42	41	1	0	2	0	0	0	0
female	0	0	0	0	0	0	0	1	0	1	0	0	0	0	1	1	0	1	0	1	2	0	1	1	0	2	2	0	1	3	2	0	3	1	0	3	0	1	3	2	6	12	3	3	3	2	2	3	2
male	2	2	2	2	2	2	3	2	2	2	0	2	2	2	2	1	2	2	2	2	1	2	3	3	3	1	1	2	2	1	3	1	2	1	2	1	3	2	1	3	38	43	1	1	1	1	1	3	1
female	1	1	0	0	0	0	1	0	1	2	1	1	0	0	0	1	1	0	0	0	1	1	2	3	3	3	2	2	2	2	2	2	1	1	1	2	2	2	2	2	10	33	2	2	3	3	1	2	3
male	1	2	1	1	1	1	0	2	1	1	1	1	0	0	1	2	0	0	1	1	1	1	0	0	2	1	0	1	1	2	2	1	1	0	0	1	2	1	1	1	18	26	2	1	2	1	2	2	2
male	0	0	0	0	0	0	1	0	0	2	0	0	0	0	0	0	0	0	0	0	3	1	0	1	1	3	3	0	0	3	3	1	3	1	0	3	0	0	3	0	3	8	3	3	3	3	1	3	3
female	2	2	1	1	1	1	0	2	0	2	2	1	0	0	2	2	1	0	1	1	2	1	1	0	1	1	1	0	0	1	1	1	1	1	0	1	1	1	1	1	22	22	1	1	2	1	1	1	1
female	0	0	1	1	1	1	2	0	0	0	0	0	0	0	1	1	0	0	1	1	3	0	0	1	2	3	3	1	1	3	1	0	3	2	0	3	0	1	2	1	10	11	3	3	2	3	3	3	2
female	0	0	1	1	1	1	1	2	1	1	1	2	1	1	1	1	2	1	0	0	3	2	2	3	2	1	3	2	3	3	3	2	3	3	1	2	2	1	3	2	19	31	3	3	2	1	2	2	2
female	2	1	0	0	0	0	0	3	0	3	1	0	0	0	2	3	1	0	2	3	2	0	1	0	1	0	1	0	1	2	2	0	1	1	1	0	1	1	0	0	21	24	1	2	3	0	0	2	1
male	1	2	3	3	3	3	3	2	2	1	0	3	3	2	2	2	2	2	2	2	1	2	2	2	2	1	2	2	2	1	2	0	1	2	2	0	3	3	2	3	43	40	2	1	0	1	2	3	1
female	2	2	3	2	3	2	3	2	2	2	1	3	1	1	2	2	3	2	2	2	1	2	3	3	1	1	0	1	3	1	3	2	1	2	2	1	3	2	1	3	42	45	1	1	0	1	1	2	1
female	2	2	1	0	1	0	1	3	1	2	2	0	0	0	2	2	1	1	2	2	1	1	1	2	2	1	1	2	2	1	1	2	1	1	1	1	2	2	1	1	25	34	1	1	2	0	1	1	1
female	2	2	2	1	2	1	2	2	1	2	2	2	2	2	3	2	2	2	3	3	2	1	2	1	1	2	1	2	1	2	2	0	2	2	2	2	2	2	2	1	40	27	1	1	1	1	1	1	0
female	2	2	2	2	2	2	1	2	3	2	2	3	1	2	2	2	3	1	1	2	1	1	1	3	2	1	2	2	1	2	2	2	1	1	2	1	2	2	2	2	39	34	1	1	1	1	1	1	1
male	1	1	1	1	1	1	1	1	0	1	1	0	1	0	1	1	0	0	1	1	2	1	0	0	0	2	2	0	0	2	0	0	2	0	0	2	0	0	2	0	15	8	2	2	2	2	2	2	2
female	2	2	1	1	1	1	2	3	1	2	3	1	0	1	3	2	1	1	2	1	1	2	3	3	3	1	2	3	2	1	3	3	0	2	2	1	2	2	0	2	31	47	1	1	2	0	1	0	0
female	2	2	2	2	2	2	3	2	2	2	2	2	2	1	3	2	3	2	3	2	1	3	3	2	2	1	1	2	3	1	3	3	1	1	3	1	3	3	1	3	43	48	1	1	1	1	1	1	0
female	1	1	0	0	0	0	1	2	0	1	1	1	0	0	1	1	0	1	1	1	1	0	0	0	1	2	2	0	1	2	2	0	1	0	1	2	0	0	1	1	13	16	2	2	3	1	2	2	2
male	2	2	0	0	0	0	0	3	0	2	2	0	0	0	2	2	0	0	2	2	1	1	0	1	0	1	0	0	0	0	0	1	1	1	0	0	0	0	0	1	19	23	1	1	3	0	1	1	1
female	3	3	0	1	0	1	0	3	1	2	2	0	0	0	3	2	1	1	3	3	0	1	1	0	0	1	1	0	1	1	1	0	0	0	0	0	0	0	1	1	29	22	0	0	3	0	1	1	0
female	2	1	1	0	1	0	2	2	1	2	1	1	1	0	2	2	1	0	1	2	2	1	1	0	1	1	1	1	1	2	2	1	1	2	0	1	2	2	2	1	23	26	1	2	2	1	1	2	1
female	1	2	1	0	1	0	1	2	1	2	1	1	0	1	2	1	1	0	2	1	2	2	1	2	2	1	1	2	1	1	1	1	1	2	0	1	2	1	1	2	21	32	2	1	2	1	1	2	1
male	0	0	0	0	0	0	0	1	0	0	1	1	1	0	0	0	0	0	1	1	2	2	1	2	1	2	1	2	1	2	1	2	1	2	2	1	2	2	1	2	6	33	3	3	3	2	3	2	3
male	0	0	1	1	1	1	0	1	1	0	0	0	1	0	0	0	1	0	0	2	3	1	1	0	0	2	3	0	0	3	3	0	3	0	1	3	1	1	3	1	10	10	3	3	2	2	3	3	3
male	3	2	0	1	0	1	1	2	1	3	2	1	1	0	2	2	1	0	3	3	1	0	1	0	0	1	1	0	0	0	1	1	1	1	0	0	0	0	0	0	29	21	0	1	3	1	0	1	1
female	0	0	1	1	1	1	2	2	2	1	0	0	0	1	1	1	2	2	1	1	2	2	2	2	2	2	2	2	0	2	2	2	2	2	0	2	1	3	0	1	20	30	3	3	2	1	2	3	2
male	1	1	0	0	0	0	0	2	0	2	1	0	0	1	3	1	0	0	1	1	2	0	0	0	0	1	2	0	0	2	2	0	2	0	0	2	0	0	2	0	14	10	2	2	3	1	1	2	0
male	2	2	1	1	1	1	1	1	1	2	1	1	0	0	2	2	1	1	1	2	2	1	1	3	2	2	2	1	2	3	3	1	2	2	2	3	3	3	3	2	24	30	1	1	2	2	1	2	1
male	0	1	1	3	1	3	3	2	2	1	0	1	1	3	2	2	3	1	1	1	3	2	2	1	2	1	3	2	0	2	1	1	2	2	2	1	1	2	2	2	32	27	3	2	2	1	2	3	1
male	1	1	0	0	0	0	0	1	0	2	1	0	0	0	1	1	1	0	1	1	2	0	1	1	1	2	2	0	0	2	1	1	1	2	0	1	0	0	1	0	11	17	2	2	3	2	1	2	2
female	2	1	3	2	3	2	3	2	3	1	2	3	1	0	2	3	2	1	0	2	3	1	1	2	2	2	1	1	2	2	1	3	2	3	1	1	2	2	2	3	38	32	1	2	0	1	2	1	1
female	0	0	0	0	0	0	0	3	0	0	0	0	0	0	0	0	0	0	0	0	3	0	0	0	0	3	3	0	0	3	3	0	3	0	0	3	3	3	3	3	3	12	3	3	3	0	3	3	3
female	1	1	1	0	1	0	0	2	0	1	2	1	0	0	1	1	1	0	1	1	2	1	1	1	2	0	2	0	0	2	1	2	2	1	1	1	0	1	1	1	15	23	2	2	2	1	2	1	2
female	2	2	2	2	2	2	2	3	2	3	1	2	0	1	3	3	2	1	2	2	1	2	2	2	1	0	1	2	0	0	1	0	1	0	2	0	0	2	0	1	39	33	1	1	1	0	0	2	0
male	1	2	0	0	0	0	0	2	0	1	1	0	0	1	0	1	0	0	1	1	2	1	0	0	0	1	3	1	0	2	2	0	2	1	0	2	0	0	2	0	11	12	2	1	3	1	2	2	3
female	3	3	2	1	2	1	2	2	2	2	3	0	0	2	2	2	3	3	2	2	1	2	2	2	2	1	0	2	2	1	2	3	0	3	2	1	3	3	0	0	39	45	0	0	1	1	1	0	1
female	1	1	0	0	0	0	0	1	1	1	2	0	0	0	1	1	0	0	1	1	3	1	0	3	0	1	2	0	1	3	1	1	3	1	1	3	1	1	3	1	11	15	2	2	3	2	2	1	2
male	0	0	0	0	0	0	1	2	0	2	1	0	0	0	0	1	0	0	2	1	1	1	0	0	1	1	1	1	2	2	2	1	2	2	0	1	1	0	2	0	10	22	3	3	3	1	1	2	3
female	2	1	3	1	3	1	2	3	1	2	0	1	1	0	3	2	3	1	2	2	1	2	3	1	0	1	1	0	0	2	3	2	1	2	2	0	2	0	2	2	34	32	1	2	0	0	1	3	0
female	2	1	2	1	2	1	0	2	0	2	1	2	1	1	2	1	1	0	2	2	1	2	2	2	2	1	1	1	2	1	2	1	1	2	1	1	2	2	1	1	26	36	1	2	1	1	1	2	1
male	2	2	2	1	2	1	2	2	2	2	2	2	1	2	2	2	2	2	2	2	1	3	1	2	3	1	2	2	2	1	2	1	1	1	1	1	2	2	0	3	37	39	1	1	1	1	1	1	1
female	1	2	1	0	1	0	1	1	1	2	2	2	1	1	3	3	2	0	1	2	1	1	2	2	2	2	2	1	2	2	2	2	2	1	1	0	1	1	1	1	27	30	2	1	2	2	1	1	0
female	2	2	1	0	1	0	0	3	0	1	1	0	0	0	1	1	0	0	1	1	2	0	0	0	2	0	2	0	0	2	0	0	2	2	0	2	0	0	2	0	15	13	1	1	2	0	2	2	2
female	0	0	0	0	0	0	0	0	0	0	0	0	3	0	0	0	0	0	0	0	3	0	0	0	0	3	3	0	0	3	0	0	3	0	0	3	0	0	3	0	3	0	3	3	3	3	3	3	3
male	1	0	0	0	0	0	0	1	0	1	0	0	0	0	0	1	0	0	0	1	2	1	1	2	1	3	3	0	0	2	2	0	3	0	0	3	0	0	3	0	5	9	2	3	3	2	2	3	3
male	1	0	1	1	1	1	2	1	1	1	1	2	1	1	2	1	2	1	2	2	2	1	0	2	1	2	2	1	1	1	2	1	2	1	2	2	1	1	2	1	25	23	2	3	2	2	2	2	1
female	1	1	0	0	0	0	0	1	0	1	1	0	0	0	1	1	0	0	1	1	2	1	1	2	1	2	2	0	1	2	2	1	2	1	1	1	0	0	2	1	9	20	2	2	3	2	2	2	2
female	2	2	2	2	2	2	2	1	2	2	3	2	1	1	2	1	2	2	2	2	1	2	2	2	1	1	2	2	2	2	2	2	1	0	2	1	2	2	1	2	37	35	1	1	1	2	1	0	1
female	1	1	1	1	1	1	1	2	1	1	1	1	1	1	2	1	1	0	2	2	2	1	1	1	1	1	2	2	1	2	1	0	2	1	1	2	1	1	2	1	23	21	2	2	2	1	2	2	1
male	1	1	0	0	0	0	0	0	0	1	0	0	0	0	1	0	0	0	1	1	2	1	0	0	0	2	2	0	0	2	0	0	2	0	0	2	0	0	2	0	6	8	2	2	3	3	2	3	2
female	0	1	1	2	1	2	1	1	1	0	2	2	1	0	1	2	0	0	1	0	2	3	3	3	3	2	2	3	3	2	3	3	2	2	2	2	3	3	1	3	19	45	3	2	2	2	3	1	2
male	2	2	3	1	3	1	0	2	3	3	3	2	1	3	3	3	2	0	2	3	1	1	3	3	1	1	1	1	3	0	2	2	1	1	3	1	1	3	1	3	42	42	1	1	0	1	0	0	0
male	1	1	0	0	0	0	0	2	0	1	1	0	0	0	1	1	0	0	2	1	2	1	0	1	0	2	2	0	0	2	0	0	2	0	0	2	0	0	2	0	11	9	2	2	3	1	2	2	2
male	2	1	1	1	1	1	1	2	0	2	2	0	1	1	1	2	0	1	2	2	1	1	1	2	1	1	2	1	1	1	1	1	1	1	0	1	1	1	3	0	24	23	1	2	2	1	1	1	2
female	1	1	1	1	1	1	1	1	1	0	1	1	1	0	1	1	1	1	1	1	2	1	1	2	1	2	3	1	1	3	3	0	2	2	0	2	0	1	3	1	18	18	2	2	2	2	3	2	2
female	1	1	0	0	0	0	0	1	0	1	1	0	1	0	1	1	0	0	1	1	2	0	0	0	0	2	2	0	0	2	0	0	2	0	0	2	1	0	2	0	10	8	2	2	3	2	2	2	2
female	2	2	1	1	1	1	1	2	1	2	1	1	1	0	2	3	2	1	1	2	1	1	1	1	1	1	1	2	1	2	1	2	1	1	1	0	1	1	1	2	28	30	1	1	2	1	1	2	1
male	1	1	0	0	0	0	0	3	0	2	2	0	0	0	2	2	1	0	2	1	3	1	1	1	1	0	1	0	1	2	2	1	2	1	0	1	1	0	2	1	17	21	2	2	3	0	1	1	1
female	2	1	2	2	2	2	1	3	2	2	2	2	1	0	2	2	2	0	2	2	1	0	2	0	1	0	2	1	2	1	0	2	1	1	1	0	2	0	2	1	34	27	1	2	1	0	1	1	1
male	2	2	2	2	2	2	2	3	2	3	1	2	2	2	3	3	2	0	2	3	1	2	1	2	2	0	0	0	2	2	2	2	0	0	0	2	1	1	1	1	42	31	1	1	1	0	0	2	0
male	2	0	3	0	3	0	0	3	1	2	1	0	0	3	2	3	1	1	2	1	3	2	0	0	0	1	3	1	1	3	1	2	1	1	0	2	1	3	2	2	28	20	1	3	0	0	1	2	1
female	2	2	0	1	0	1	1	2	0	1	1	0	0	0	1	1	1	0	1	1	2	0	0	1	0	1	2	0	0	2	1	0	2	2	0	2	0	0	2	0	16	12	1	1	3	1	2	2	2
female	1	1	1	1	1	1	0	2	0	1	2	0	0	0	2	1	0	0	1	1	2	1	2	2	2	1	2	1	1	2	2	1	2	1	2	2	1	2	1	1	16	28	2	2	2	1	2	1	1
male	2	2	2	0	2	0	1	3	1	3	2	1	0	1	3	3	2	1	3	3	2	2	0	0	1	1	1	1	1	1	1	1	1	1	1	1	1	1	2	1	35	24	1	1	1	0	0	1	0
female	3	3	1	0	1	0	0	3	0	3	3	0	0	0	3	3	0	0	2	3	0	0	0	0	0	0	0	0	0	0	0	0	0	0	0	0	0	0	0	0	28	21	0	0	2	0	0	0	0
female	1	1	1	0	1	0	1	2	1	2	1	0	0	0	3	2	0	1	1	2	2	1	0	0	0	2	2	0	1	2	2	1	1	0	0	2	0	0	2	1	20	14	2	2	2	1	1	2	0
female	1	0	0	1	0	1	1	3	0	0	2	0	0	1	0	2	0	0	2	2	3	1	1	0	3	1	3	3	3	2	3	2	2	2	1	1	3	3	2	3	16	35	2	3	3	0	3	1	3
male	2	2	1	1	1	1	2	2	0	2	1	1	1	0	2	1	1	1	1	0	2	1	0	1	1	1	2	0	1	2	2	0	2	1	0	2	1	0	2	1	23	17	1	1	2	1	1	2	1
female	1	1	0	0	0	0	0	0	0	1	1	0	2	0	1	0	1	0	2	1	2	1	1	1	1	3	1	1	1	2	1	1	2	2	1	1	1	1	1	1	11	23	2	2	3	3	2	2	2
female	1	1	1	1	1	1	0	2	0	3	1	0	0	0	2	2	1	0	1	1	2	0	1	1	1	0	1	1	1	2	0	1	1	1	0	1	1	1	1	1	19	23	2	2	2	1	0	2	1
male	2	2	2	2	2	2	3	3	2	3	1	2	1	2	3	3	2	1	2	3	1	1	0	2	1	0	1	2	2	1	2	1	1	2	1	0	2	2	1	2	43	36	1	1	1	0	0	2	0
male	0	0	1	1	1	1	1	2	2	2	0	1	3	2	1	3	2	2	0	1	3	1	1	0	1	2	3	2	1	1	3	2	1	2	3	3	3	1	0	1	26	29	3	3	2	1	1	3	2
female	1	1	1	1	1	1	1	1	1	1	1	1	1	0	1	1	1	1	1	1	2	1	1	2	1	2	2	1	2	2	2	1	2	2	1	2	1	1	2	1	19	24	2	2	2	2	2	2	2
female	1	1	0	1	0	1	0	0	0	1	1	1	1	0	1	1	1	0	0	0	2	2	2	3	1	3	3	1	2	3	1	1	2	2	1	1	1	2	1	2	11	27	2	2	3	3	2	2	2
female	3	3	0	0	0	0	0	1	0	1	2	0	0	0	1	1	0	0	1	1	2	0	0	2	0	2	2	0	0	2	2	0	2	0	0	2	0	0	2	0	14	11	0	0	3	2	2	1	2
female	2	2	1	2	1	2	2	2	1	2	2	1	1	1	2	2	1	1	2	2	1	1	1	1	1	1	2	2	2	2	2	2	2	2	2	2	2	2	2	2	32	31	1	1	2	1	1	1	1
female	2	2	2	0	2	0	1	2	1	2	2	2	0	0	2	2	1	0	2	2	2	1	0	1	1	1	1	0	1	2	1	1	1	0	1	1	1	0	0	0	27	21	1	1	1	1	1	1	1
female	1	1	1	1	1	1	1	1	1	1	1	1	0	0	1	1	1	0	1	1	2	1	1	1	1	2	2	0	1	2	1	1	2	1	1	2	1	1	2	0	17	18	2	2	2	2	2	2	2
female	2	2	1	1	1	1	0	3	1	2	2	1	1	1	3	3	1	0	2	2	1	2	1	2	1	0	1	1	2	1	1	1	0	0	2	0	1	1	0	2	30	35	1	1	2	0	1	1	0
male	2	2	1	1	1	1	1	3	0	2	1	1	1	0	2	2	1	1	2	3	1	1	0	0	0	0	1	0	0	1	1	0	1	0	0	1	0	0	1	0	28	17	1	1	2	0	1	2	1
female	3	2	2	2	2	2	2	3	2	3	2	2	0	2	3	3	2	0	3	3	2	2	2	2	2	0	1	1	2	1	2	2	0	2	2	0	2	2	0	2	43	42	0	1	1	0	0	1	0
male	2	2	1	1	1	1	2	1	1	2	2	1	1	2	2	1	1	1	2	2	2	2	0	3	3	0	2	3	2	2	1	3	1	3	1	1	3	1	2	3	29	39	1	1	2	2	1	1	1
male	0	0	0	0	0	0	1	1	1	0	0	0	0	0	1	1	1	0	1	1	2	1	1	0	1	3	2	1	1	3	1	0	3	1	1	2	1	1	2	1	8	15	3	3	3	2	3	3	2
female	1	1	0	0	0	0	0	1	0	1	1	0	0	0	1	1	0	0	1	1	2	0	0	0	0	2	2	0	0	2	2	0	2	2	0	2	0	0	2	0	9	11	2	2	3	2	2	2	2
female	0	1	0	0	0	0	0	2	0	2	1	1	0	0	2	2	0	0	2	2	2	1	0	0	0	1	1	0	0	2	1	0	2	0	0	2	0	0	2	0	15	11	3	2	3	1	1	2	1
male	1	1	1	1	1	1	0	2	0	2	1	1	1	1	1	1	1	1	2	1	1	1	1	2	2	2	2	1	1	1	1	0	2	1	1	1	2	2	2	2	21	27	2	2	2	1	1	2	2
male	2	1	1	1	1	1	0	2	0	2	1	0	0	0	1	2	0	0	2	1	2	1	0	2	1	1	2	1	0	1	2	1	2	0	1	2	1	0	2	0	18	19	1	2	2	1	1	2	2
female	2	2	2	1	2	1	2	3	1	2	2	1	1	2	2	2	1	1	2	3	1	2	1	2	0	1	1	2	1	1	2	2	1	2	1	1	2	1	1	2	35	34	1	1	1	0	1	1	1
female	0	0	1	1	1	1	2	1	0	1	1	1	0	0	1	1	2	0	1	1	2	2	1	2	1	2	2	2	2	2	2	2	2	2	1	2	2	2	2	2	16	30	3	3	2	2	2	2	2
female	1	2	0	0	0	0	1	3	0	1	2	1	0	0	3	2	2	0	2	2	1	2	2	2	0	0	1	1	1	1	1	1	1	0	1	1	2	1	1	2	22	31	2	1	3	0	2	1	0
female	2	2	3	3	3	3	3	2	3	2	3	2	1	2	2	2	3	2	3	3	0	2	3	3	2	1	1	2	2	0	1	2	1	1	3	0	2	3	1	3	49	46	1	1	0	1	1	0	1
male	1	0	1	0	1	0	0	2	0	1	0	0	0	0	2	1	0	0	1	0	3	1	1	1	1	1	3	1	0	3	2	0	3	1	0	2	1	0	3	1	10	13	2	3	2	1	2	3	1
female	2	2	1	1	1	1	1	2	1	2	2	1	0	1	2	2	1	1	2	2	1	1	1	1	1	1	1	1	1	1	1	1	1	1	1	1	1	1	1	1	28	27	1	1	2	1	1	1	1
female	1	1	0	0	0	0	0	2	0	1	0	0	0	0	1	1	0	0	1	1	2	1	1	0	1	2	2	0	1	2	1	0	3	1	0	2	1	1	2	1	9	15	2	2	3	1	2	3	2
female	1	1	1	1	1	1	1	2	1	2	1	1	0	1	2	2	1	0	2	2	1	2	1	1	2	1	2	1	0	2	1	1	1	1	1	1	1	1	2	1	24	25	2	2	2	1	1	2	1
male	2	2	1	0	1	0	0	1	0	1	2	0	0	1	2	2	1	0	2	2	1	2	2	2	3	1	2	2	2	1	2	3	1	2	2	1	2	2	2	3	20	41	1	1	2	2	2	1	1
female	2	2	1	1	1	1	1	2	1	2	2	1	1	1	2	2	1	1	2	2	1	1	1	1	1	1	1	1	1	1	1	1	1	1	1	1	1	1	1	1	29	27	1	1	2	1	1	1	1
male	2	2	1	1	1	1	1	2	1	2	2	1	1	1	2	2	1	1	2	2	1	1	1	1	1	1	1	1	1	1	1	1	1	1	1	1	1	1	1	1	29	27	1	1	2	1	1	1	1
female	3	2	2	1	2	1	1	1	1	2	3	2	1	0	2	1	1	1	2	3	2	1	2	2	1	1	0	1	2	1	2	0	1	1	1	1	1	1	1	1	32	30	0	1	1	2	1	0	1
male	1	1	0	0	0	0	0	2	0	1	1	0	0	0	1	1	0	0	2	1	2	1	0	0	0	1	2	0	1	2	1	0	2	1	0	1	0	1	2	0	11	14	2	2	3	1	2	2	2
female	2	2	0	0	0	0	0	2	1	2	2	2	2	2	2	2	2	1	2	2	1	2	2	2	2	0	1	1	0	1	2	2	0	1	2	1	2	2	1	2	28	38	1	1	3	1	1	1	1
male	2	2	2	1	2	1	2	2	1	2	3	0	1	2	3	2	1	0	2	2	1	1	0	0	1	1	1	0	1	1	1	2	1	0	1	1	1	0	0	1	33	24	1	1	1	1	1	0	0
male	0	0	0	0	0	0	1	2	1	0	2	0	0	0	0	1	1	0	0	0	3	1	0	1	2	2	3	1	1	2	1	1	1	1	1	2	1	1	2	1	8	19	3	3	3	1	3	1	3
male	0	0	0	0	0	0	0	0	0	1	0	0	0	0	1	0	1	0	0	0	3	0	0	0	0	0	3	0	0	3	1	0	3	2	0	3	0	0	3	0	3	6	3	3	3	3	2	3	2
male	3	1	2	2	2	2	2	1	2	0	1	3	2	2	1	1	3	2	1	0	2	1	1	0	2	1	1	1	1	2	1	2	1	2	1	2	1	1	1	1	33	26	0	2	1	2	3	2	2
female	2	2	2	1	2	1	2	2	2	2	1	2	1	1	2	1	2	1	1	1	1	2	1	2	2	1	1	2	2	1	2	2	1	2	1	2	2	3	1	1	31	37	1	1	1	1	1	2	1
female	2	2	1	1	1	1	1	3	1	3	1	1	0	0	2	2	1	0	2	2	2	1	1	1	1	1	2	2	2	1	2	2	1	1	2	1	2	2	1	2	27	33	1	1	2	0	0	2	1
male	1	0	1	1	1	1	0	2	0	2	1	0	0	0	1	1	1	0	2	1	2	1	1	1	1	1	3	1	1	1	1	0	3	2	1	2	1	2	2	1	16	21	2	3	2	1	1	2	2
female	1	2	1	1	1	1	3	2	2	2	2	3	2	2	1	2	3	2	1	1	2	1	3	3	3	2	1	3	3	1	3	3	1	3	3	1	2	3	1	3	35	48	2	1	2	1	1	1	2
male	2	0	2	2	2	2	1	3	1	2	0	2	2	2	1	0	1	1	1	1	2	2	1	1	2	0	2	0	0	1	1	1	1	3	1	2	1	1	2	1	28	26	1	3	1	0	1	3	2
male	2	1	3	1	3	1	2	2	1	2	1	2	1	1	1	2	3	1	1	2	2	1	2	2	2	1	2	2	2	2	2	2	2	2	2	1	1	2	2	2	33	33	1	2	0	1	1	2	2
female	2	2	2	0	2	0	2	2	2	2	2	2	0	1	2	3	2	0	2	2	1	2	1	0	2	1	0	1	2	1	0	1	1	1	1	0	3	1	1	1	32	32	1	1	1	1	1	1	1
female	2	2	1	1	1	1	1	2	1	2	2	1	1	1	2	2	1	1	2	2	1	1	1	1	1	1	1	1	1	1	1	1	1	1	1	1	1	1	1	1	29	27	1	1	2	1	1	1	1
male	2	2	1	0	1	0	1	2	1	2	1	1	0	0	2	2	1	1	2	1	2	1	0	2	1	1	1	1	0	2	2	1	2	2	2	2	0	1	3	2	23	23	1	1	2	1	1	2	1
female	0	1	0	0	0	0	1	2	0	2	1	0	0	0	1	1	0	0	0	0	2	2	1	2	0	1	1	0	0	2	2	1	3	2	0	3	1	1	2	1	9	20	3	2	3	1	1	2	2
female	1	1	1	1	1	1	2	2	2	2	1	1	1	1	2	2	1	0	2	2	2	1	1	0	2	1	1	1	2	1	2	1	2	1	1	2	2	1	1	2	27	28	2	2	2	1	1	2	1
male	1	1	1	0	1	0	0	2	0	1	1	0	0	0	1	2	0	0	1	1	3	0	0	0	0	3	2	0	0	3	1	0	3	0	1	1	0	0	1	0	13	7	2	2	2	1	2	2	2
female	1	1	1	1	1	1	3	2	1	2	1	2	1	1	1	1	2	1	1	1	3	2	1	2	1	1	2	1	2	2	2	1	1	1	1	2	2	2	2	2	26	28	2	2	2	1	1	2	2
male	0	0	1	1	1	1	0	2	1	1	0	0	0	0	1	1	1	0	1	1	2	1	0	0	1	1	2	1	1	2	2	1	2	0	1	3	1	1	2	0	13	17	3	3	2	1	2	3	2
female	1	1	1	1	1	1	0	2	0	1	2	0	0	0	2	2	0	0	2	2	2	1	1	0	1	1	1	1	1	2	2	1	2	1	0	2	0	0	2	0	19	18	2	2	2	1	2	1	1
male	2	2	1	0	1	0	1	1	1	3	1	2	2	1	3	1	0	1	1	3	1	2	1	0	2	1	2	1	2	1	3	0	1	2	0	1	1	1	0	1	27	30	1	1	2	2	0	2	0
male	2	2	1	0	1	0	3	3	0	2	2	2	0	1	3	2	2	0	2	2	2	1	1	1	2	0	2	1	1	1	2	1	0	1	1	1	1	1	1	1	30	29	1	1	2	0	1	1	0
female	2	1	2	1	2	1	1	2	0	2	2	0	0	2	2	2	2	0	2	2	1	1	1	1	0	1	2	1	1	1	1	2	1	2	1	1	1	0	1	1	28	26	1	2	1	1	1	1	1
male	1	2	0	0	0	0	2	2	0	1	0	0	0	0	1	1	0	0	2	1	2	1	1	2	1	1	2	1	2	1	3	1	1	1	1	2	2	1	2	2	13	29	2	1	3	1	2	3	2
female	2	2	1	1	1	1	1	2	1	2	2	2	1	1	2	2	1	1	2	2	1	1	2	2	2	1	1	1	2	1	1	1	1	1	2	1	1	2	2	1	30	32	1	1	2	1	1	1	1
male	2	2	0	1	0	1	1	2	0	2	1	0	1	1	1	2	0	0	1	1	1	2	0	1	1	1	1	1	2	1	0	0	2	2	0	1	2	1	1	2	19	27	1	1	3	1	1	2	2
female	2	2	2	2	2	2	2	3	2	2	1	2	2	2	2	1	2	3	1	2	2	2	1	3	2	1	1	2	2	3	3	1	2	1	1	2	2	3	2	3	39	34	1	1	1	0	1	2	1
male	0	1	1	1	1	1	0	2	2	0	0	2	1	1	1	1	1	2	1	1	2	3	1	3	2	1	2	1	3	1	0	2	2	2	1	2	2	1	2	1	20	31	3	2	2	1	3	3	2
male	0	0	1	1	1	1	1	1	1	0	0	1	0	1	0	0	2	1	0	0	3	1	1	2	2	2	3	1	1	3	3	1	3	3	1	3	3	1	3	1	12	22	3	3	2	2	3	3	3
female	1	1	0	0	0	0	0	2	0	1	2	0	0	1	1	1	0	0	3	1	1	2	0	1	1	1	2	1	2	1	1	1	1	1	0	2	2	0	2	0	14	23	2	2	3	1	2	1	2
male	0	0	0	0	0	0	3	2	0	1	1	1	1	1	2	2	1	1	2	2	1	1	1	1	1	1	1	1	1	1	1	1	1	1	1	1	1	1	1	1	20	27	3	3	3	1	2	2	1
male	1	1	2	2	2	2	2	1	2	1	1	2	2	2	1	1	2	2	1	1	2	2	2	2	2	2	2	2	2	2	2	2	2	2	2	2	2	2	2	2	31	33	2	2	1	2	2	2	2
female	2	2	2	2	2	2	1	3	1	2	3	1	1	0	2	3	0	1	3	3	1	2	2	2	2	0	0	2	2	1	2	2	1	2	1	0	2	2	1	2	36	42	1	1	1	0	1	0	1
male	1	1	1	1	1	1	2	2	1	1	2	1	1	0	1	1	1	1	0	0	2	0	1	1	1	1	2	1	2	2	1	1	2	1	1	2	1	1	2	1	20	21	2	2	2	1	2	1	2
male	1	1	1	1	1	1	1	3	1	2	1	1	0	1	2	1	1	1	1	1	2	1	1	1	1	0	2	1	1	2	2	0	2	1	1	2	0	0	2	1	23	20	2	2	2	0	1	2	1
female	2	3	2	1	2	1	2	3	2	2	3	1	1	2	2	3	2	2	2	2	1	2	2	2	2	1	1	2	2	1	3	3	1	3	3	1	3	1	1	2	40	44	1	0	1	0	1	0	1
male	1	1	1	0	1	0	0	1	0	1	0	0	0	0	1	1	0	0	1	1	2	1	1	0	0	2	2	0	0	2	0	0	2	2	0	2	0	0	2	1	10	12	2	2	2	2	2	3	2
male	2	2	2	1	2	1	1	1	1	1	1	1	1	1	3	2	1	1	1	1	2	1	1	1	1	2	1	1	1	2	2	1	1	1	1	2	1	1	2	1	27	23	1	1	1	2	2	2	0
female	2	2	1	0	1	0	0	3	1	3	1	0	0	1	3	2	1	0	2	2	1	1	0	0	0	1	0	1	1	1	1	0	1	1	1	1	1	0	1	1	25	23	1	1	2	0	0	2	0
male	2	2	0	0	0	0	2	2	0	2	1	0	0	0	2	2	0	1	1	1	2	0	0	2	1	1	2	0	0	2	1	0	1	1	0	1	1	0	2	1	18	17	1	1	3	1	1	2	1
female	0	0	0	0	0	0	0	0	0	0	0	2	0	0	0	0	0	0	0	0	3	0	0	0	1	3	3	0	0	3	2	0	3	0	0	3	0	0	3	0	2	3	3	3	3	3	3	3	3
male	0	0	1	1	1	1	1	1	1	0	0	1	2	1	0	0	1	1	0	0	2	0	0	0	0	2	2	0	0	2	2	0	2	0	0	2	0	0	2	0	13	9	3	3	2	2	3	3	3
male	1	1	1	0	1	0	0	3	1	2	1	0	0	0	1	1	0	0	2	1	2	0	0	0	0	1	2	0	0	2	2	0	2	1	0	2	0	1	2	2	16	14	2	2	2	0	1	2	2
male	1	1	0	0	0	0	1	1	0	2	2	1	1	0	1	2	0	0	1	1	2	1	0	1	0	2	2	2	1	2	1	1	1	1	0	1	0	1	1	1	15	20	2	2	3	2	1	1	2
male	2	2	2	2	2	2	1	3	1	2	3	1	0	0	2	1	2	2	1	1	1	2	2	0	2	0	0	0	2	2	1	3	0	0	1	3	2	3	0	2	32	35	1	1	1	0	1	0	1
male	0	0	0	0	0	0	0	1	0	2	0	0	0	0	1	1	0	0	1	1	3	1	0	1	0	2	3	0	0	3	3	0	3	1	0	2	0	0	3	1	7	9	3	3	3	2	1	3	2
female	2	2	2	2	2	2	3	3	0	3	3	3	1	1	3	3	2	1	3	3	0	3	3	3	3	3	0	2	2	0	2	2	0	1	1	0	2	2	0	2	44	46	1	1	1	0	0	0	0
female	3	3	0	0	0	0	0	3	0	3	3	0	0	0	3	3	0	0	3	3	0	0	0	0	0	0	0	0	0	0	0	0	0	0	0	0	0	0	0	0	27	21	0	0	3	0	0	0	0
male	0	0	0	1	0	1	0	3	0	0	0	0	0	0	0	0	0	0	0	0	3	0	0	0	1	3	3	0	0	3	0	1	3	0	0	3	0	2	3	0	5	4	3	3	3	0	3	3	3
male	3	2	2	1	2	1	1	3	1	3	2	0	0	1	1	2	2	0	1	1	2	1	1	2	1	1	1	1	2	1	2	2	1	2	1	1	2	2	2	2	29	33	0	1	1	0	0	1	2
female	1	1	1	2	1	2	2	1	1	3	2	1	1	2	3	3	2	1	3	2	1	1	2	3	3	2	1	2	3	0	3	2	1	2	3	0	3	3	1	3	35	48	2	2	2	2	0	1	0
male	1	1	1	1	1	1	1	2	0	1	1	1	1	1	1	1	2	0	1	1	2	1	0	0	0	1	1	1	0	2	1	0	2	0	1	2	1	0	2	1	20	15	2	2	2	1	2	2	2
female	2	2	1	1	1	1	2	1	1	2	3	1	1	1	2	2	1	1	2	2	1	1	2	2	2	1	1	1	2	1	1	2	1	2	1	1	1	1	1	2	30	34	1	1	2	2	1	0	1
female	2	1	3	3	3	3	3	2	1	2	1	2	1	1	2	2	2	2	1	2	2	3	1	1	2	1	1	1	3	2	3	2	1	3	1	1	3	2	2	3	39	39	1	2	0	1	1	2	1
female	1	1	0	1	0	1	0	1	0	1	1	0	0	0	1	1	0	0	1	2	2	1	2	2	2	0	1	2	1	2	2	0	1	2	1	0	2	2	1	2	12	35	2	2	3	2	2	2	2
female	2	2	2	2	2	2	0	3	0	2	2	0	0	2	3	2	1	1	3	3	1	2	1	1	0	0	0	0	0	0	1	1	1	1	2	1	0	0	1	0	34	26	1	1	1	0	1	1	0
female	3	2	0	1	0	1	2	2	1	3	1	1	0	2	2	2	1	0	2	1	1	1	1	1	2	1	1	1	2	2	2	2	1	1	0	1	2	1	1	1	27	30	0	1	3	1	0	2	1
female	2	2	1	1	1	1	1	2	2	1	2	2	1	1	2	2	2	0	2	2	1	2	0	1	1	1	1	1	1	1	1	2	1	2	1	2	1	1	1	1	30	28	1	1	2	1	2	1	1
female	2	3	2	2	2	2	2	3	2	3	2	2	2	2	3	3	2	2	3	3	1	2	2	1	2	0	1	2	1	1	1	2	1	1	2	0	2	1	1	2	47	37	1	0	1	0	0	1	0
male	1	2	0	1	0	1	2	2	0	2	1	3	2	1	3	2	2	3	1	2	3	2	1	0	1	2	3	2	1	0	1	2	3	2	1	0	1	2	3	2	31	25	2	1	3	1	1	2	0
female	2	3	1	3	1	3	2	3	1	3	3	1	1	2	2	3	3	1	2	2	1	3	3	3	3	1	1	3	3	1	3	3	0	3	1	0	3	1	1	3	42	51	1	0	2	0	0	0	1
male	1	1	2	2	2	2	2	1	2	1	1	2	2	2	1	1	2	2	1	1	2	2	2	2	2	2	2	2	2	2	2	2	2	2	2	2	2	2	2	2	31	33	2	2	1	2	2	2	2
female	2	2	2	2	2	2	2	3	2	2	1	2	2	2	2	2	2	1	2	3	1	2	2	2	2	0	1	2	2	1	2	1	0	2	2	1	2	2	0	2	40	42	1	1	1	0	1	2	1
female	1	2	0	2	0	2	1	0	1	1	1	0	1	0	1	1	0	0	1	1	3	1	1	1	0	2	3	0	1	3	1	0	2	1	0	3	1	0	2	0	16	10	2	1	3	3	2	2	2
male	0	0	0	1	0	1	2	2	0	1	0	0	0	0	1	2	1	0	1	1	3	1	0	0	0	2	3	1	0	3	3	0	3	2	0	2	1	1	3	2	13	13	3	3	3	1	2	3	2
female	1	0	1	1	1	1	1	1	1	1	0	1	0	1	1	1	1	0	1	0	3	1	0	2	2	2	2	3	3	2	2	1	2	2	1	2	3	1	2	1	15	28	2	3	2	2	2	3	2
male	1	1	0	1	0	1	1	2	1	2	1	0	1	1	1	1	0	1	1	1	2	1	0	0	1	1	1	1	1	2	2	0	2	1	0	1	1	1	2	1	18	20	2	2	3	1	1	2	2
male	1	2	0	0	0	0	0	2	0	2	1	0	0	0	2	1	0	0	2	1	2	0	0	0	1	1	0	0	0	2	1	0	2	0	0	2	2	1	3	1	14	15	2	1	3	1	1	2	1
female	2	3	3	2	3	2	3	1	1	3	3	1	2	3	3	3	1	2	3	1	1	3	3	3	3	2	0	3	3	1	1	3	0	3	2	0	3	3	1	3	45	52	1	0	0	2	0	0	0
male	1	2	2	2	2	2	2	2	1	2	3	2	1	2	2	3	2	0	2	2	1	1	2	2	2	1	1	2	2	0	1	2	1	2	2	1	2	2	0	2	37	40	2	1	1	1	1	0	1
female	2	1	1	1	1	1	1	3	1	2	3	1	1	1	2	2	1	1	3	2	1	1	1	1	1	1	1	1	1	1	1	1	1	1	1	1	1	1	1	1	31	27	1	2	2	0	1	0	1
female	1	1	1	1	1	1	1	2	1	1	1	1	2	1	1	1	1	1	1	1	2	1	3	2	2	1	3	1	3	2	2	2	2	2	2	2	2	2	2	2	22	33	2	2	2	1	2	2	2
male	0	1	1	1	1	1	0	1	1	1	1	0	0	0	1	1	1	0	1	1	2	1	0	1	0	2	2	1	1	2	2	1	2	1	1	2	1	1	2	1	14	19	3	2	2	2	2	2	2
male	0	1	1	1	1	1	1	2	0	0	1	0	0	0	0	0	0	0	0	0	3	0	0	3	0	2	3	0	0	3	2	0	3	0	0	3	0	1	3	0	9	7	3	2	2	1	3	2	3
male	1	1	1	0	1	0	0	2	0	1	2	0	0	0	2	1	1	0	1	1	2	1	0	1	2	2	2	1	1	2	1	1	2	2	1	2	2	1	2	0	15	21	2	2	2	1	2	1	1
male	2	2	2	2	2	2	2	3	2	2	2	2	0	2	2	2	2	1	2	2	1	2	2	1	1	0	1	1	1	1	1	1	1	0	2	1	2	2	1	2	38	33	1	1	1	0	1	1	1
male	1	1	2	1	2	1	1	2	2	1	2	1	2	1	1	1	2	2	2	2	2	2	1	1	2	1	1	2	1	1	1	2	1	1	1	1	1	2	1	1	30	31	2	2	1	1	2	1	2
male	1	1	1	0	1	0	1	2	0	1	0	1	0	0	1	1	1	0	1	1	2	1	0	0	1	2	2	0	1	2	2	0	2	0	0	2	1	0	2	1	14	14	2	2	2	1	2	3	2
female	3	2	2	0	2	0	1	2	0	3	1	1	0	1	3	3	1	0	3	3	1	2	2	0	0	1	1	0	0	1	0	1	1	0	2	0	2	0	1	1	31	25	0	1	1	1	0	2	0
female	2	3	2	2	2	2	1	2	0	2	2	0	0	1	3	2	0	0	3	2	1	0	2	2	1	0	1	2	2	1	2	2	1	2	1	0	2	2	2	2	31	37	1	0	1	1	1	1	0
female	1	2	1	1	1	1	0	2	1	2	2	1	1	2	2	1	2	2	1	1	2	2	2	2	2	0	0	0	1	2	2	1	2	2	2	2	2	0	2	2	27	31	2	1	2	1	1	1	1
female	2	3	1	2	1	2	3	2	2	3	3	1	1	3	3	3	2	1	3	1	1	3	3	3	3	2	1	3	3	2	2	2	1	3	3	1	3	3	1	3	42	49	1	0	2	1	0	0	0
female	2	2	0	1	0	1	2	2	2	1	2	2	0	2	3	1	2	2	1	1	1	2	2	2	2	2	2	2	2	2	1	2	1	1	2	2	2	0	1	2	29	32	1	1	3	1	2	1	0
female	2	2	2	1	2	1	2	2	1	1	1	1	1	1	1	2	2	1	1	1	2	1	3	3	3	2	2	3	3	2	3	2	2	3	1	1	3	3	1	3	28	43	1	1	1	1	2	2	2
female	2	1	2	2	2	2	3	1	2	1	2	2	1	1	1	1	2	1	1	1	2	2	2	2	1	2	2	1	2	2	2	2	2	1	1	2	2	2	1	1	31	29	1	2	1	2	2	1	2
male	0	0	1	1	1	1	1	2	1	1	0	2	2	1	1	1	2	1	1	1	3	1	1	2	3	2	2	2	2	2	2	3	2	3	1	3	3	2	2	0	21	30	3	3	2	1	2	3	2
female	2	2	1	1	1	1	3	2	2	2	2	1	1	2	2	2	2	1	2	1	2	1	2	2	2	1	2	1	2	1	2	2	1	2	2	1	2	1	1	1	33	34	1	1	2	1	1	1	1
male	1	1	0	0	0	0	0	2	0	1	1	0	1	0	1	2	0	0	2	2	1	0	1	0	0	1	2	0	1	1	2	0	2	0	1	2	1	0	1	0	14	17	2	2	3	1	2	2	2
female	1	1	1	2	1	2	3	1	1	2	1	1	1	1	1	1	1	1	1	1	2	1	3	2	2	2	2	1	2	3	1	1	2	3	3	2	1	1	2	1	25	28	2	2	2	2	1	2	2
male	1	1	0	0	0	0	0	2	0	1	1	0	0	0	2	1	0	0	1	1	2	0	0	0	0	1	2	0	0	2	1	0	2	0	0	2	0	0	2	0	11	9	2	2	3	1	2	2	1
female	2	2	2	1	2	1	2	3	1	2	2	1	1	1	2	2	1	1	2	2	1	1	1	2	1	1	1	1	1	1	1	1	1	1	1	1	1	1	1	1	33	28	1	1	1	0	1	1	1
male	2	2	0	0	0	0	2	1	0	3	1	0	0	0	2	3	0	0	2	2	2	2	0	2	2	2	2	2	1	1	2	2	1	1	1	0	0	1	1	1	20	29	1	1	3	2	0	2	1
male	1	1	0	1	0	1	1	2	1	2	1	0	0	0	1	2	1	0	2	1	1	0	0	1	1	1	2	1	1	1	2	1	1	0	0	1	1	1	2	0	18	21	2	2	3	1	1	2	2
female	2	2	1	1	1	1	1	2	0	2	2	1	1	2	2	2	2	1	3	2	1	2	1	2	1	1	1	1	0	1	2	1	1	1	2	1	1	2	1	2	31	32	1	1	2	1	1	1	1
male	0	1	2	2	2	2	3	1	3	1	1	2	2	2	0	0	2	2	1	0	2	3	0	2	2	2	2	1	1	1	2	1	1	2	2	1	2	2	0	1	29	33	3	2	1	2	2	2	3
male	1	1	1	1	1	1	1	1	1	1	1	1	1	1	1	1	1	1	1	1	2	1	0	1	1	1	2	0	1	2	1	1	2	2	0	2	0	0	2	1	20	17	2	2	2	2	2	2	2
male	1	1	1	1	1	1	0	1	0	1	2	1	1	1	1	2	1	0	2	1	2	1	0	1	1	1	2	1	2	2	2	2	1	2	1	1	2	1	2	1	20	27	2	2	2	2	2	1	2
female	2	2	1	0	1	0	1	2	0	2	1	1	0	0	1	2	1	0	2	0	3	1	1	0	3	1	2	1	2	3	1	1	1	0	0	1	2	0	0	2	19	24	1	1	2	1	1	2	2
female	0	1	1	0	1	0	3	0	0	1	1	2	1	0	2	1	1	0	2	3	1	0	2	2	1	2	0	0	1	1	1	0	3	2	1	0	3	3	1	3	20	32	3	2	2	3	2	2	1
female	0	1	0	0	0	0	0	2	0	1	0	0	0	0	1	1	0	0	1	1	2	1	1	0	0	1	2	0	1	2	1	0	3	0	0	2	1	0	1	1	8	14	3	2	3	1	2	3	2
female	2	2	1	1	1	1	2	3	1	2	1	0	0	0	2	2	2	1	1	1	2	0	0	0	0	1	1	1	1	2	1	0	2	0	0	1	0	0	2	2	26	15	1	1	2	0	1	2	1
female	2	3	2	1	2	1	3	3	2	3	3	3	1	2	2	2	3	1	2	2	1	2	2	2	2	1	1	1	2	0	1	2	1	2	2	1	2	2	1	2	43	39	1	0	1	0	0	0	1
male	1	0	2	0	2	0	1	1	1	1	0	0	0	0	2	1	1	1	1	1	2	1	1	1	2	2	2	1	1	3	2	1	3	2	1	3	1	2	2	2	16	22	2	3	1	2	2	3	1
female	2	1	1	1	1	1	0	3	1	3	1	1	0	1	2	2	2	0	2	2	2	0	1	0	1	1	2	1	1	1	2	1	1	1	1	0	1	1	1	0	27	24	1	2	2	0	0	2	1
female	1	1	0	0	0	0	1	2	0	1	2	0	0	0	1	1	0	0	1	1	2	0	0	0	0	1	1	0	1	2	2	1	1	1	0	1	0	0	1	1	12	18	2	2	3	1	2	1	2
male	3	3	0	0	0	0	1	3	0	3	3	0	0	0	3	3	0	0	3	3	0	0	0	0	0	0	0	0	0	0	0	0	0	0	0	0	0	0	0	0	28	21	0	0	3	0	0	0	0
male	2	1	2	0	2	0	2	3	2	2	1	2	1	2	2	2	1	2	1	2	2	3	1	0	2	1	3	0	2	2	0	1	1	1	1	1	2	3	2	2	32	27	1	2	1	0	1	2	1
male	1	1	1	0	1	0	1	1	0	1	1	0	2	1	1	1	1	0	1	1	2	1	0	0	1	2	2	0	0	2	1	0	2	1	0	2	0	0	2	0	16	11	2	2	2	2	2	2	2
female	0	0	0	1	0	1	1	2	1	0	2	1	1	0	0	0	1	0	0	0	3	3	3	3	2	0	3	0	3	3	3	3	3	3	1	3	3	3	3	3	11	36	3	3	3	1	3	1	3
female	1	2	2	2	2	2	2	2	2	2	2	2	1	1	2	2	2	1	2	1	2	1	1	2	2	1	1	2	1	1	1	2	1	2	2	2	2	2	3	2	35	32	2	1	1	1	1	1	1
male	3	1	0	0	0	0	0	3	0	3	1	0	0	0	3	1	0	0	1	3	2	0	0	2	0	0	0	2	0	2	0	2	0	2	2	0	2	1	0	2	19	32	0	2	3	0	0	2	0
female	2	1	2	2	2	2	1	2	2	2	1	0	0	0	2	2	2	0	2	2	2	0	0	0	0	1	2	1	1	1	1	0	2	1	1	1	0	1	2	1	29	17	1	2	1	1	1	2	1
female	2	1	1	1	1	1	0	2	1	1	1	0	1	2	1	2	1	1	1	2	2	2	1	1	0	0	2	1	1	2	1	1	2	2	2	1	0	1	1	2	23	26	1	2	2	1	2	2	2
male	3	1	0	1	0	1	1	2	0	1	2	1	1	0	3	2	1	0	2	1	1	1	0	0	1	0	2	1	1	2	2	1	2	2	0	1	0	0	1	1	23	22	0	2	3	1	2	1	0
female	2	2	1	1	1	1	1	2	1	2	2	1	1	1	2	2	1	1	2	2	1	1	1	2	1	1	1	1	1	1	1	1	1	1	1	1	1	1	1	1	29	28	1	1	2	1	1	1	1
male	3	0	0	0	0	0	1	1	0	0	0	1	0	0	1	0	0	0	0	0	3	0	0	0	1	3	3	0	1	3	2	0	3	0	0	3	2	2	3	1	7	9	0	3	3	2	3	3	2
female	2	2	3	2	3	2	2	2	2	3	3	3	2	3	2	2	2	2	2	2	1	2	2	3	3	1	1	1	3	0	2	3	1	3	3	1	3	3	1	3	46	49	1	1	0	1	0	0	1
female	1	1	0	0	0	0	1	1	0	1	1	0	0	0	1	1	0	0	1	1	2	1	1	1	1	2	2	1	2	2	2	1	2	1	0	2	1	1	2	1	10	21	2	2	3	2	2	2	2
male	1	1	1	0	1	0	0	3	0	1	2	0	0	0	1	2	1	0	2	2	2	1	1	0	1	1	1	1	2	1	1	1	2	1	1	1	2	2	1	1	18	27	2	2	2	0	2	1	2
female	2	1	2	1	2	1	0	3	1	2	2	2	0	0	3	1	1	0	1	1	2	2	1	2	1	1	2	2	1	3	2	2	1	2	1	3	1	1	2	3	26	28	1	2	1	0	1	1	0
female	2	1	1	1	1	1	2	1	2	2	1	1	1	2	2	2	1	1	2	1	2	1	2	2	1	0	1	2	1	2	0	0	1	1	2	1	0	2	0	1	28	29	1	2	2	2	1	2	1
female	2	2	2	2	2	2	1	2	2	2	2	2	1	1	2	2	2	2	1	2	1	1	2	1	2	1	2	1	0	2	1	1	1	1	1	1	0	1	1	2	36	26	1	1	1	1	1	1	1
female	2	2	0	2	0	2	1	3	1	2	1	1	1	2	3	3	1	0	2	2	1	0	2	2	1	2	1	2	2	1	2	2	1	0	2	1	1	2	2	2	31	32	1	1	3	0	1	2	0
male	3	1	1	1	1	1	2	2	1	1	1	1	0	0	2	2	1	1	1	2	2	1	0	0	0	2	2	2	2	2	2	2	2	2	2	2	0	0	2	2	25	22	0	2	2	1	2	2	1
male	2	1	2	0	2	0	2	2	0	2	3	1	1	0	2	2	0	0	1	0	1	1	0	2	3	1	2	1	3	2	1	3	1	2	0	1	0	1	2	2	23	30	1	2	1	1	1	0	1
female	2	1	1	2	1	2	2	1	2	2	1	2	1	2	2	1	2	1	1	2	2	2	2	2	1	1	2	1	1	2	2	1	2	2	1	2	1	2	2	2	31	28	1	2	2	2	1	2	1
female	2	2	1	0	1	0	0	3	1	2	1	1	0	1	3	1	0	0	2	1	1	2	2	2	3	0	3	1	1	1	2	3	1	2	1	1	2	2	2	1	22	36	1	1	2	0	1	2	0
female	2	3	2	1	2	1	3	1	2	2	1	2	1	1	2	2	2	1	1	1	2	1	1	2	2	2	2	2	2	1	2	1	0	2	1	1	2	0	1	2	33	32	1	0	1	2	1	2	1
female	2	2	2	2	2	2	3	2	2	2	0	3	2	2	2	2	2	2	2	1	2	3	2	3	3	1	2	1	2	1	2	3	1	2	2	1	2	3	1	3	39	43	1	1	1	1	1	3	1
female	1	1	0	0	0	0	1	2	0	1	1	0	0	0	2	2	1	0	2	1	2	1	1	0	1	0	1	1	2	2	2	1	2	0	0	1	2	1	2	1	15	24	2	2	3	1	2	2	1
female	1	1	0	0	0	0	1	1	1	1	1	0	0	0	1	1	1	0	1	1	2	1	1	0	1	2	1	1	1	1	2	1	2	2	1	2	0	2	2	1	12	23	2	2	3	2	2	2	2
male	1	1	0	0	0	0	2	2	0	3	0	0	0	0	0	0	0	0	0	0	2	1	0	0	0	0	3	0	2	3	2	0	3	1	1	3	0	0	3	0	9	11	2	2	3	1	0	3	3
female	1	1	0	1	0	1	0	3	0	3	3	0	0	0	2	2	1	1	2	2	1	1	1	1	1	1	1	1	1	1	1	1	1	1	1	1	1	1	1	1	23	27	2	2	3	0	0	0	1
male	0	0	0	1	0	1	0	3	0	0	0	0	0	0	1	1	0	0	0	0	3	0	0	1	0	0	3	0	0	3	3	0	3	2	1	3	0	0	3	0	7	10	3	3	3	0	3	3	2
male	2	2	1	0	1	0	2	2	0	2	2	2	1	1	3	3	2	2	2	3	1	2	2	2	1	1	0	1	2	0	2	2	0	1	2	0	1	1	0	2	33	40	1	1	2	1	1	1	0
male	1	2	1	2	1	2	3	2	1	1	2	1	1	1	1	1	1	1	1	1	2	1	2	1	3	1	3	2	1	1	2	2	1	1	2	1	2	3	2	1	27	33	2	1	2	1	2	1	2
female	1	1	1	2	1	2	0	2	0	1	1	0	0	0	0	1	0	0	1	1	2	1	1	2	2	1	3	1	0	2	1	1	2	0	0	2	0	0	2	0	15	16	2	2	2	1	2	2	3
female	1	1	0	0	0	0	0	2	0	1	1	0	1	0	2	2	1	0	1	2	1	1	0	0	1	2	2	1	1	3	1	0	2	1	0	1	0	1	2	1	15	16	2	2	3	1	2	2	1
female	2	2	1	0	1	0	0	2	0	3	2	1	0	1	3	2	1	0	2	2	1	1	1	2	2	1	1	0	2	1	0	1	1	2	1	1	2	1	1	2	25	31	1	1	2	1	0	1	0
female	2	2	1	1	1	1	0	2	0	2	2	0	1	0	1	2	0	0	2	2	1	1	1	1	1	1	1	1	1	1	1	1	1	1	1	1	1	1	1	1	22	27	1	1	2	1	1	1	2
female	2	2	1	0	1	0	1	2	2	2	2	1	1	0	2	2	1	0	2	3	1	0	1	2	1	1	2	2	2	1	2	2	1	1	0	1	2	1	1	2	27	31	1	1	2	1	1	1	1
male	1	1	1	1	1	1	2	2	0	1	1	0	0	0	1	1	1	1	1	1	2	1	0	2	1	2	2	1	1	2	2	0	2	1	0	2	0	0	2	0	18	16	2	2	2	1	2	2	2
female	2	2	2	3	2	3	3	1	2	2	2	2	1	1	2	2	2	1	1	2	1	3	3	1	3	2	1	3	3	1	3	3	1	3	3	1	3	3	2	3	38	49	1	1	1	2	1	1	1
female	1	1	1	1	1	1	2	2	1	2	2	1	1	2	2	2	2	1	2	2	1	1	2	2	2	1	1	2	2	1	2	3	2	2	2	1	1	1	2	3	30	37	2	2	2	1	1	1	1
female	1	2	2	2	2	2	2	3	2	2	2	2	2	2	3	2	2	2	3	3	1	2	2	2	2	2	1	2	2	1	1	1	1	1	2	0	2	2	1	2	43	37	2	1	1	0	1	1	0
female	2	2	2	1	2	1	1	2	1	2	2	1	0	0	2	2	1	1	2	2	1	1	2	1	1	1	1	1	3	1	2	1	2	1	2	1	1	1	1	1	29	31	1	1	1	1	1	1	1
male	0	0	0	0	0	0	0	3	0	0	0	0	0	0	1	0	0	0	0	0	3	0	0	0	0	0	2	0	0	3	2	0	3	1	0	3	0	0	2	0	4	8	3	3	3	0	3	3	2
male	1	1	0	0	0	0	0	1	0	1	1	0	0	0	1	1	0	0	1	1	2	1	0	0	0	2	2	1	0	2	1	0	2	1	0	2	0	0	2	1	9	12	2	2	3	2	2	2	2
male	0	0	0	0	0	0	1	3	0	2	0	1	0	0	3	0	0	0	0	0	3	1	0	0	1	0	3	0	0	3	0	0	3	0	0	0	0	0	3	0	10	8	3	3	3	0	1	3	0
male	0	0	0	0	0	0	1	1	0	2	0	0	1	0	1	1	0	0	1	1	2	1	0	0	1	2	3	1	0	2	1	0	3	0	0	3	0	0	3	0	9	7	3	3	3	2	1	3	2
female	1	2	0	0	0	0	0	2	0	3	1	0	0	0	1	2	1	0	1	1	2	1	0	0	0	0	2	1	1	2	1	1	2	1	0	2	0	0	2	1	15	16	2	1	3	1	0	2	2
female	2	2	1	0	1	0	1	3	0	2	2	1	1	1	2	2	1	1	2	2	1	1	1	1	1	1	1	1	1	1	1	1	1	1	1	1	1	1	1	1	27	27	1	1	2	0	1	1	1
male	1	1	3	0	3	0	3	1	1	2	0	1	0	0	1	1	1	0	0	0	2	1	3	2	1	1	1	1	2	1	3	1	2	1	1	2	1	1	2	0	19	28	2	2	0	2	1	3	2
male	3	2	2	2	2	2	2	3	2	3	2	2	2	2	3	2	1	2	3	3	1	0	2	2	0	0	0	1	2	0	2	2	0	2	2	0	2	2	1	2	45	40	0	1	1	0	0	1	0
male	1	1	1	1	1	1	1	1	1	1	1	0	1	0	1	1	1	1	1	1	2	1	0	1	0	2	2	1	1	2	1	0	2	1	0	2	1	1	2	1	18	16	2	2	2	2	2	2	2
female	0	0	0	0	0	0	0	0	0	0	0	0	0	0	0	0	0	0	0	0	3	0	0	0	0	0	0	0	0	3	0	1	1	1	0	3	0	0	3	1	0	11	3	3	3	3	3	3	3
female	0	0	1	1	1	1	0	2	0	0	0	0	0	0	0	0	0	0	0	0	2	1	0	3	0	1	2	0	0	3	2	0	2	0	0	2	0	0	2	1	6	14	3	3	2	1	3	3	3
female	2	2	3	3	3	3	2	2	2	3	3	1	1	1	1	2	3	1	1	1	2	2	1	1	1	1	2	2	2	3	2	1	1	2	1	1	2	2	3	2	40	29	1	1	0	1	0	0	2
female	0	0	0	0	0	0	0	3	0	1	1	0	0	0	1	1	0	2	1	0	3	0	0	0	0	0	2	0	0	2	3	0	2	1	0	2	0	0	3	0	10	11	3	3	3	0	2	2	2
male	2	2	2	1	2	1	2	3	1	3	2	1	1	2	3	3	2	2	2	2	0	1	1	2	2	1	0	2	1	1	2	1	1	0	2	0	2	2	0	2	39	38	1	1	1	0	0	1	0
female	1	1	2	2	2	2	0	2	1	2	1	0	1	1	2	2	1	0	2	2	1	1	3	2	3	1	2	2	2	2	3	1	1	1	1	1	3	3	2	3	27	39	2	2	1	1	1	2	1
male	0	0	0	0	0	0	0	1	0	0	0	0	0	0	0	0	0	0	0	0	3	0	0	0	0	3	3	0	0	3	0	0	3	3	0	3	0	0	3	0	1	3	3	3	3	2	3	3	3
female	2	3	2	1	2	1	1	3	1	3	3	1	1	1	3	2	1	0	3	3	1	2	2	2	2	0	1	2	2	1	2	2	0	1	2	1	2	2	0	1	37	41	1	0	1	0	0	0	0
female	1	1	0	2	0	2	0	3	0	1	1	0	0	0	1	1	0	0	1	1	2	0	0	0	0	2	2	0	0	2	1	0	2	0	0	2	0	1	2	0	15	9	2	2	3	0	2	2	2
female	3	3	0	0	0	0	0	3	0	3	3	0	0	0	3	3	0	0	3	2	1	0	0	1	0	0	0	0	0	1	0	0	0	0	0	0	0	0	0	0	26	20	0	0	3	0	0	0	0
female	0	0	0	1	0	1	0	1	0	1	0	0	0	0	0	1	1	0	1	1	2	1	0	0	0	2	2	0	0	3	0	0	2	0	0	2	0	1	2	0	8	8	3	3	3	2	2	3	3
female	2	1	0	0	0	0	1	3	0	1	1	0	0	0	1	1	0	0	1	1	2	1	0	1	0	2	2	0	1	2	2	0	2	0	0	2	0	0	2	0	13	12	1	2	3	0	2	2	2
male	1	1	1	1	1	1	1	2	1	2	2	1	1	1	2	2	1	1	2	2	2	1	1	1	1	1	1	1	1	1	1	1	1	1	1	1	1	1	1	1	27	26	2	2	2	1	1	1	1
female	0	0	0	0	0	0	0	1	0	0	0	0	0	0	0	0	0	0	0	0	2	1	1	0	1	2	2	0	0	3	2	0	3	0	0	3	0	0	2	1	1	10	3	3	3	2	3	3	3
female	2	2	2	1	2	1	2	2	2	2	2	1	0	1	2	2	2	1	2	2	1	1	2	2	1	0	1	1	2	1	1	2	1	0	1	1	1	1	1	1	33	31	1	1	1	1	1	1	1
male	1	1	0	0	0	0	0	2	0	1	1	0	0	0	1	1	0	0	1	1	2	1	0	2	1	0	2	0	0	2	0	0	2	0	0	2	0	0	0	0	10	15	2	2	3	1	2	2	2
female	1	1	1	1	1	1	0	1	1	1	1	0	1	0	1	1	1	0	1	1	2	0	1	0	0	2	2	0	0	2	2	0	2	0	0	2	0	1	2	1	16	12	2	2	2	2	2	2	2
female	0	1	1	0	1	0	0	2	0	1	1	0	0	0	1	2	1	0	1	0	3	1	1	1	3	1	2	0	0	3	1	1	2	2	0	2	2	3	3	1	12	21	3	2	2	1	2	2	2
male	1	1	2	1	2	1	3	1	1	2	1	1	1	2	2	2	1	0	0	0	2	3	1	1	2	1	2	1	3	1	1	2	1	1	1	1	2	2	3	3	25	33	2	2	1	2	1	2	1
male	1	1	1	0	1	0	0	2	0	2	1	0	0	0	1	1	0	0	1	1	2	1	0	0	0	1	2	0	0	2	1	0	2	2	0	2	0	0	2	1	13	13	2	2	2	1	1	2	2
female	3	2	0	1	0	1	1	3	1	3	2	1	1	1	3	3	1	1	3	2	1	3	1	2	3	2	0	3	2	0	2	2	0	2	2	2	0	0	1	2	33	39	0	1	3	0	0	1	0
male	2	2	2	1	2	1	2	2	2	2	2	1	2	2	2	2	2	2	2	2	1	1	1	2	2	1	2	2	2	1	2	2	1	2	2	1	2	2	1	2	37	37	1	1	1	1	1	1	1
female	1	1	0	0	0	0	0	1	0	1	1	0	1	0	1	1	0	0	1	1	2	1	1	0	1	2	2	0	1	2	2	1	2	2	0	2	1	0	2	1	10	18	2	2	3	2	2	2	2
female	1	1	1	1	1	1	2	2	1	2	1	2	1	0	2	3	0	1	2	2	2	1	2	2	1	1	0	1	2	1	2	1	1	1	1	1	1	2	1	2	27	33	2	2	2	1	1	2	1
female	2	2	1	0	1	0	1	1	0	1	1	1	0	1	2	2	0	0	2	1	2	1	0	0	2	2	1	2	1	2	2	1	1	2	0	2	2	2	2	2	19	26	1	1	2	2	2	2	1
male	1	1	0	0	0	0	1	1	0	1	1	0	0	0	1	1	0	0	1	1	2	0	0	1	0	2	2	0	0	2	2	0	2	1	0	2	0	0	2	0	10	11	2	2	3	2	2	2	2
female	2	2	1	1	1	1	1	2	1	2	2	1	1	1	2	2	1	1	2	2	2	2	3	3	3	2	3	2	2	3	2	2	3	2	2	2	3	2	2	2	29	34	1	1	2	1	1	1	1
male	2	1	1	1	1	1	3	3	1	1	2	0	1	1	2	3	2	1	2	2	1	2	1	3	3	2	1	2	2	0	1	0	2	1	2	1	2	1	2	1	31	33	1	2	2	0	2	1	1
male	3	3	0	0	0	0	1	2	1	3	3	0	0	0	3	2	1	1	2	2	1	1	0	0	0	1	2	0	0	2	1	0	2	2	0	1	1	1	2	0	27	16	0	0	3	1	0	0	0
male	1	1	1	2	1	2	0	1	0	1	1	0	0	0	1	2	0	0	2	1	2	2	0	1	0	1	2	0	0	1	0	0	1	0	0	2	0	1	1	0	17	15	2	2	2	2	2	2	2
female	2	2	2	0	2	0	1	3	1	2	3	1	1	1	2	2	0	1	2	2	2	1	1	2	2	1	1	2	1	2	1	1	1	1	1	1	1	1	1	2	30	29	1	1	1	0	1	0	1
female	3	2	1	1	1	1	1	2	1	2	2	1	1	1	2	2	1	1	2	2	1	1	1	1	1	1	1	1	1	1	1	1	1	1	1	1	1	1	1	1	30	27	0	1	2	1	1	1	1
female	1	1	0	0	0	0	0	2	0	1	1	0	0	0	1	1	0	0	1	1	2	0	0	0	0	2	2	0	0	1	1	0	2	1	0	2	0	0	2	0	10	10	2	2	3	1	2	2	2
female	0	0	1	1	1	1	1	0	0	1	0	0	0	0	0	1	1	2	0	0	3	1	1	1	1	3	3	0	2	3	3	0	3	1	1	2	2	2	3	2	10	18	3	3	2	3	2	3	3
male	0	0	0	0	0	0	0	3	0	3	0	1	0	0	1	0	2	0	0	1	3	1	1	1	0	0	2	0	0	3	0	1	3	0	0	3	0	2	3	0	11	10	3	3	3	0	0	3	2
female	1	1	2	2	2	2	2	1	2	1	1	2	2	2	1	1	2	2	1	1	2	2	2	2	2	2	2	2	2	2	2	2	2	2	2	2	2	2	2	2	31	33	2	2	1	2	2	2	2
female	2	0	2	0	2	0	3	2	0	3	0	0	0	0	2	1	2	1	2	2	3	2	2	0	0	1	0	1	2	3	3	0	3	2	1	3	1	0	1	2	24	23	1	3	1	1	0	3	1
male	2	3	1	1	1	1	1	2	1	2	1	1	1	1	1	2	1	1	2	2	1	1	0	2	1	1	1	1	1	1	1	1	1	1	1	1	1	1	2	1	28	26	1	0	2	1	1	2	2
female	3	3	2	2	2	2	2	3	2	3	3	2	2	2	3	3	2	2	3	3	0	2	2	2	2	0	2	2	2	0	2	2	0	2	2	0	2	2	0	2	49	45	0	0	1	0	0	0	0
male	1	2	1	1	1	1	2	2	1	1	1	1	0	0	2	2	2	1	2	2	1	1	0	1	2	1	1	0	0	1	2	1	1	1	0	1	2	2	2	1	26	26	2	1	2	1	2	2	1
female	0	0	1	0	1	0	0	3	0	3	3	0	0	0	0	0	0	0	0	0	3	0	0	0	0	0	0	0	0	3	0	0	3	0	0	0	0	0	0	0	11	12	3	3	2	0	0	0	3
male	1	0	0	1	0	1	3	1	2	1	0	1	1	1	2	2	3	1	2	2	2	0	3	3	2	2	3	1	1	2	3	3	2	2	3	2	3	1	1	1	25	33	2	3	3	2	2	3	1
male	2	2	0	1	0	1	0	2	1	2	2	1	1	1	2	2	1	1	2	2	1	1	1	1	1	1	1	1	1	1	1	1	1	1	1	1	1	1	1	1	26	27	1	1	3	1	1	1	1
male	0	0	0	0	0	0	3	0	0	0	0	0	3	0	0	0	0	0	0	3	3	0	3	0	0	3	3	0	0	3	3	0	3	0	0	3	0	0	3	0	9	6	3	3	3	3	3	3	3
male	1	1	1	0	1	0	0	1	0	1	1	0	0	0	1	1	0	0	1	1	2	0	0	0	0	2	2	0	0	2	2	0	2	0	0	2	0	0	2	0	11	9	2	2	2	2	2	2	2
female	1	1	0	1	0	1	0	2	0	1	1	0	0	0	2	2	0	0	2	1	3	0	0	2	1	2	3	0	0	3	2	0	3	3	0	2	0	0	3	0	15	10	2	2	3	1	2	2	1
male	1	1	0	0	0	0	0	1	0	1	0	0	0	0	1	1	0	0	1	0	3	1	0	0	1	0	3	0	0	3	1	0	3	1	0	3	0	0	3	0	7	7	2	2	3	2	2	3	2
male	1	2	2	2	2	2	1	2	2	2	2	1	1	1	2	2	2	1	2	2	1	0	0	1	2	1	1	1	1	1	2	2	1	1	2	1	1	1	1	1	34	29	2	1	1	1	1	1	1
male	1	1	0	1	0	1	0	2	0	1	0	0	0	0	1	1	0	0	1	1	2	0	0	0	0	1	2	0	0	2	0	0	2	2	0	2	1	0	2	0	11	11	2	2	3	1	2	3	2
female	1	1	0	0	0	0	1	2	0	1	1	0	0	0	1	1	0	1	1	1	2	1	2	1	0	2	1	1	2	2	1	0	2	2	0	2	1	0	2	0	12	19	2	2	3	1	2	2	2
female	3	2	3	0	3	0	1	0	2	1	2	2	1	1	2	2	1	1	2	2	1	1	0	1	2	2	2	2	1	2	1	3	1	1	1	1	2	2	2	3	31	30	0	1	0	3	2	1	1
female	2	2	0	0	0	0	0	3	0	2	2	0	0	0	2	2	0	0	2	2	1	1	0	0	0	1	1	1	0	1	0	0	1	0	0	1	0	0	1	0	19	16	1	1	3	0	1	1	1
female	0	1	1	0	1	0	1	2	0	1	0	0	0	0	1	1	0	0	0	0	3	1	0	2	1	2	2	0	0	3	2	1	2	1	0	2	0	1	2	1	9	15	3	2	2	1	2	3	2
male	1	1	0	0	0	0	0	1	0	1	1	0	0	0	1	1	0	0	1	1	2	0	0	0	0	2	2	0	0	2	1	0	2	0	0	2	0	0	2	0	9	8	2	2	3	2	2	2	2
female	2	2	1	1	1	1	0	2	1	2	2	1	0	0	2	3	1	1	2	2	2	1	1	2	1	1	2	0	0	2	2	0	2	2	1	2	1	1	2	2	27	22	1	1	2	1	1	1	1
male	3	2	0	0	0	0	0	3	0	3	3	0	1	1	2	2	1	1	2	2	0	0	1	1	0	0	0	0	1	1	1	1	0	0	0	0	1	1	1	0	26	26	0	1	3	0	0	0	1
male	1	1	0	0	0	0	0	1	0	1	1	0	0	0	1	1	0	0	1	1	2	0	0	0	0	2	2	0	0	2	0	0	2	0	0	2	0	0	2	0	9	7	2	2	3	2	2	2	2
female	1	1	0	0	0	0	0	2	0	2	2	0	0	0	2	2	0	0	2	2	1	0	0	0	0	1	1	0	0	1	0	0	1	0	0	1	0	0	1	0	16	14	2	2	3	1	1	1	1
female	2	1	0	1	0	1	0	2	1	1	0	2	1	0	2	2	1	0	1	1	3	1	1	2	1	2	1	1	1	2	3	2	2	1	1	2	1	1	2	1	19	24	1	2	3	1	2	3	1
female	0	0	0	0	0	0	0	2	0	0	1	0	0	0	2	2	3	0	2	3	3	0	0	1	1	0	3	0	0	3	0	2	3	0	0	2	0	0	3	2	15	10	3	3	3	1	3	2	1
female	1	1	0	0	0	0	0	1	0	1	1	0	0	0	1	1	0	0	1	1	3	0	0	0	0	3	3	0	0	3	0	0	3	0	0	3	0	0	3	0	9	0	2	2	3	2	2	2	2
male	1	1	1	0	1	0	1	1	0	1	1	0	0	0	1	1	1	0	1	1	2	1	0	1	0	2	2	0	0	2	2	0	2	1	0	2	0	0	2	1	13	13	2	2	2	2	2	2	2
male	3	1	0	1	0	1	0	1	0	1	1	0	0	0	1	1	0	0	1	1	2	0	0	1	1	1	1	1	0	2	0	1	0	1	0	2	0	0	2	1	13	17	0	2	3	2	2	2	2
female	1	0	0	0	0	0	1	1	0	1	0	0	1	1	1	1	1	0	0	0	2	1	1	0	1	2	2	1	1	3	3	1	2	1	1	2	1	2	3	3	9	22	2	3	3	2	2	3	2
female	0	0	0	0	0	0	0	1	0	1	1	0	0	0	1	1	0	0	1	1	2	0	0	0	1	2	2	0	1	2	2	2	2	0	0	2	0	0	2	0	7	13	3	3	3	2	2	2	2
male	1	1	0	0	0	0	0	2	0	1	1	0	0	0	2	1	0	0	2	1	1	0	0	0	0	1	2	0	0	2	1	0	2	0	0	2	0	0	2	0	12	10	2	2	3	1	2	2	1
female	1	1	1	0	1	0	1	3	1	1	1	0	0	0	1	1	0	0	1	1	2	1	1	0	1	0	2	1	2	2	2	0	2	0	0	2	1	0	2	1	15	19	2	2	2	0	2	2	2
female	1	1	0	0	0	0	1	1	0	1	1	0	0	0	1	2	0	0	1	1	2	0	0	0	0	2	2	0	0	2	1	0	2	1	0	2	1	1	2	1	11	12	2	2	3	2	2	2	2
male	1	1	1	1	1	1	0	2	0	1	1	0	0	0	2	1	0	0	1	1	2	0	0	0	0	0	2	0	1	2	2	0	2	2	0	2	0	0	2	1	15	15	2	2	2	1	2	2	1
female	1	1	0	0	0	0	0	3	0	3	1	0	0	0	1	1	0	0	1	1	2	1	0	0	0	0	0	0	0	2	1	0	2	2	0	2	0	0	2	0	13	15	2	2	3	0	0	2	2
male	2	2	0	0	0	0	1	2	1	3	3	0	0	0	2	2	1	1	3	3	0	1	1	1	0	0	0	1	1	1	1	0	0	0	1	1	1	1	1	1	26	28	1	1	3	1	0	0	1
female	1	2	0	0	0	0	2	2	1	2	2	2	0	0	1	2	2	1	1	0	2	1	1	2	1	1	2	2	1	1	2	1	1	0	1	1	2	2	1	1	21	29	2	1	3	1	1	1	2
male	1	1	0	0	0	0	0	1	0	1	1	0	0	0	1	1	0	0	1	1	2	0	0	0	0	2	2	0	0	2	0	0	2	0	0	2	0	0	2	0	9	7	2	2	3	2	2	2	2
male	1	1	0	0	0	0	1	2	0	2	1	0	0	0	1	1	0	0	1	1	1	1	1	1	2	0	1	2	1	1	1	0	2	1	1	1	1	1	1	1	12	28	2	2	3	1	1	2	2
male	2	2	2	2	2	2	0	1	2	2	1	1	1	2	2	2	1	1	3	2	1	0	2	2	1	1	1	1	0	0	2	0	1	0	1	1	1	1	1	0	33	26	1	1	1	2	1	2	1
female	2	2	2	2	2	2	2	1	1	2	1	1	0	0	3	1	2	1	2	2	1	2	3	0	3	1	0	0	3	2	3	1	3	3	2	1	3	3	1	3	31	41	1	1	1	2	1	2	0
female	2	2	0	0	0	0	0	2	0	2	2	1	0	0	2	2	0	0	2	2	1	1	1	0	0	1	0	0	0	1	1	0	1	0	0	1	0	0	1	0	19	18	1	1	3	1	1	1	1
female	2	2	2	1	2	1	2	2	1	3	2	1	1	1	2	1	1	0	3	3	1	2	3	2	2	0	0	0	1	1	1	2	0	1	1	0	1	1	0	1	33	37	1	1	1	1	0	1	1
male	3	3	1	0	1	0	1	3	1	2	3	0	1	1	3	3	0	1	2	2	0	1	0	0	1	1	0	0	1	0	0	0	1	1	0	0	0	1	1	1	31	24	0	0	2	0	1	0	0
male	0	0	1	1	1	1	1	2	1	0	0	1	1	2	0	0	3	1	0	0	3	1	0	1	1	1	3	1	2	3	1	1	3	1	1	3	1	3	3	1	16	17	3	3	2	1	3	3	3
female	2	1	0	0	0	0	0	2	0	2	2	0	0	0	1	1	1	0	2	3	1	1	0	1	0	0	1	1	1	1	1	1	1	0	0	1	1	0	1	1	17	23	1	2	3	1	1	1	2
female	2	1	2	2	2	2	1	2	1	2	1	1	1	1	2	2	1	1	1	2	2	1	1	1	2	1	2	1	1	2	1	1	2	1	1	1	1	1	1	1	30	24	1	2	1	1	1	2	1
male	1	1	1	1	1	1	1	1	1	2	1	1	1	1	1	1	0	0	2	2	3	2	1	2	2	2	2	1	2	1	2	1	2	2	2	2	2	1	2	1	21	28	2	2	2	2	1	2	2
female	2	2	1	1	1	1	1	2	1	2	2	1	1	1	2	2	1	1	2	2	1	1	1	1	1	1	1	1	1	1	1	1	1	1	1	1	1	1	1	1	29	27	1	1	2	1	1	1	1
male	1	3	0	0	0	0	0	3	0	3	3	0	0	0	2	3	0	0	2	2	2	1	0	0	0	0	1	1	0	1	0	0	1	1	0	0	0	0	0	0	22	19	2	0	3	0	0	0	1
female	2	2	0	0	0	0	0	3	0	3	3	0	0	0	3	2	0	0	2	3	1	1	0	1	0	0	0	0	0	1	0	0	0	0	0	0	0	0	0	0	23	21	1	1	3	0	0	0	0
female	0	0	1	0	1	0	0	2	0	0	0	0	0	0	2	2	0	0	0	0	3	0	0	0	0	1	2	0	0	3	2	0	3	0	0	3	0	0	3	1	8	6	3	3	2	1	3	3	1
male	2	3	1	0	1	0	0	3	0	3	2	0	0	0	3	2	1	0	2	2	1	1	0	0	1	0	1	1	1	0	1	0	1	1	0	1	0	1	0	1	25	25	1	0	2	0	0	1	0
female	1	0	1	1	1	1	0	3	0	1	0	0	0	0	0	0	1	0	0	0	2	1	1	3	0	0	2	0	2	3	1	0	3	1	0	2	0	0	3	1	10	16	2	3	2	0	2	3	3
female	2	2	0	0	0	0	0	3	0	3	2	1	0	0	1	2	1	1	2	2	2	2	1	1	1	1	1	1	1	1	1	1	1	1	1	1	1	1	1	1	22	27	1	1	3	0	0	1	2
female	1	3	2	2	2	2	2	0	2	1	1	2	2	2	1	1	2	2	1	1	2	2	2	2	2	2	2	2	2	2	2	2	2	2	2	2	2	2	2	2	32	33	2	0	1	3	2	2	2
male	1	0	0	0	0	0	0	1	0	1	0	0	1	0	1	1	0	0	1	1	2	0	0	0	0	0	2	0	0	3	2	0	3	0	0	3	0	0	3	0	8	7	2	3	3	2	2	3	2
male	3	3	1	0	1	0	0	3	0	2	2	1	0	0	3	3	0	0	1	1	2	1	0	2	0	1	2	0	1	2	2	2	2	1	0	2	0	0	2	2	24	19	0	0	2	0	1	1	0
female	2	2	1	1	1	1	2	1	1	2	2	1	1	2	2	2	2	1	2	2	1	2	3	3	3	0	2	3	3	2	3	3	2	3	2	2	2	3	0	3	31	48	1	1	2	2	1	1	1
male	2	1	1	1	1	1	0	2	1	1	1	1	0	1	2	1	0	1	2	1	2	1	0	2	1	1	1	1	1	2	1	0	2	1	0	2	0	1	2	1	21	19	1	2	2	1	2	2	1
male	1	1	0	0	0	0	0	1	0	1	1	0	0	0	1	1	0	0	1	1	3	0	0	0	0	1	3	0	0	3	2	0	3	0	0	3	0	0	3	0	9	4	2	2	3	2	2	2	2
male	1	1	1	1	1	1	0	2	0	2	1	0	0	0	1	2	0	0	1	1	2	1	0	0	1	1	1	0	0	2	2	0	2	0	0	1	0	0	2	1	16	15	2	2	2	1	1	2	2
male	2	1	0	0	0	0	0	2	0	1	1	0	0	0	2	2	1	0	2	1	2	1	0	1	1	1	2	0	1	1	1	1	1	1	0	1	0	1	1	1	15	21	1	2	3	1	2	2	1
female	1	1	2	2	2	2	2	1	2	1	1	2	2	2	1	1	2	2	1	1	1	1	1	1	1	1	1	1	1	1	1	1	1	1	1	1	1	1	1	1	31	27	2	2	1	2	2	2	2
male	1	2	1	1	1	1	0	2	0	2	1	0	1	0	2	2	0	0	1	1	3	1	1	1	1	1	3	1	1	3	1	1	2	1	1	1	1	1	2	1	19	19	2	1	2	1	1	2	1
female	2	1	0	1	0	1	1	3	0	3	2	0	0	0	3	3	0	0	3	3	0	0	0	0	0	0	0	0	0	0	1	0	0	2	1	0	2	1	1	1	26	28	1	2	3	0	0	1	0
male	1	1	2	1	2	1	0	2	1	2	1	1	0	1	2	2	0	2	2	2	1	1	2	2	2	1	1	1	1	1	1	1	1	0	1	2	0	2	1	0	26	27	2	2	1	1	1	2	1
female	1	1	1	3	1	3	1	0	1	1	1	1	1	2	0	2	1	3	0	0	1	3	3	3	3	1	1	3	3	1	3	2	1	2	3	1	3	2	1	3	24	50	2	2	2	3	2	2	3
male	1	0	1	0	1	0	0	1	0	0	0	1	1	0	0	0	1	1	1	0	2	1	0	2	1	2	2	1	1	3	3	1	3	1	3	3	1	1	3	2	9	21	2	3	2	2	3	3	3
female	2	3	1	1	1	1	3	3	3	0	3	1	1	1	2	3	1	1	2	2	1	1	1	1	1	1	3	1	1	1	1	3	3	0	1	0	0	0	1	1	35	23	1	0	2	0	3	0	1
female	2	3	2	1	2	1	1	2	0	2	3	0	0	1	2	2	0	0	2	2	1	1	1	2	1	1	1	1	2	1	1	3	0	1	1	1	1	1	1	2	28	33	1	0	1	1	1	0	1
female	2	1	2	1	2	1	2	3	1	2	1	1	0	1	3	3	2	1	2	2	0	3	1	2	1	0	0	1	1	2	1	1	1	1	1	0	2	3	0	2	33	38	1	2	1	0	1	2	0
female	2	2	1	1	1	1	1	2	1	2	2	1	1	1	2	2	1	1	2	2	2	1	1	1	1	1	1	1	1	1	1	1	1	1	1	1	1	1	1	1	29	26	1	1	2	1	1	1	1
female	1	2	0	0	0	0	0	1	0	1	2	0	0	1	1	2	0	1	2	1	2	1	1	1	1	1	1	1	2	2	2	1	2	1	0	2	1	2	1	1	15	25	2	1	3	2	2	1	2
female	2	2	2	1	2	1	1	3	1	2	2	2	1	1	2	2	1	1	2	2	1	2	2	1	2	1	1	2	2	1	2	2	1	1	1	1	2	1	1	2	33	36	1	1	1	0	1	1	1
female	2	2	2	1	2	1	1	3	1	2	2	3	2	2	2	2	3	2	2	2	1	1	2	0	1	2	1	1	3	2	2	1	0	2	2	2	2	2	1	3	39	34	1	1	1	0	1	1	1
female	2	1	1	0	1	0	0	3	0	2	2	0	0	0	1	1	0	0	1	1	2	1	1	1	0	0	1	0	1	2	2	2	2	1	0	1	0	0	1	1	16	22	1	2	2	0	1	1	2
female	3	2	0	0	0	0	1	3	0	3	1	1	0	0	2	2	1	0	1	1	2	1	0	0	1	2	2	1	2	1	3	2	1	2	1	1	2	1	2	2	21	28	0	1	3	0	0	2	1
female	1	1	0	0	0	0	0	3	0	1	1	0	0	0	1	2	0	0	1	1	2	1	1	1	1	0	2	1	2	2	2	0	2	0	0	2	0	0	2	1	12	19	2	2	3	0	2	2	2
female	2	2	2	2	2	2	3	2	1	3	3	2	2	3	2	3	3	1	2	2	1	3	2	1	3	1	2	3	3	1	2	2	1	0	2	1	3	3	1	3	44	43	1	1	1	1	0	0	1
female	1	1	1	0	1	0	0	3	0	1	0	0	0	0	1	0	0	0	0	0	2	0	0	3	1	1	2	0	0	3	0	0	3	0	0	3	0	0	3	0	9	8	2	2	2	0	2	3	2
female	1	1	0	0	0	0	1	2	0	1	1	0	0	0	1	1	1	0	1	1	2	1	0	2	0	1	2	1	1	2	1	0	2	1	0	2	0	0	2	1	12	16	2	2	3	1	2	2	2
female	3	3	0	0	0	0	0	3	0	3	3	0	0	0	3	3	0	0	3	3	1	1	1	1	1	1	1	1	1	1	1	1	1	1	1	1	1	1	1	1	27	27	0	0	3	0	0	0	0
female	1	2	1	0	1	0	0	2	0	1	2	2	0	1	2	1	1	0	1	1	1	2	1	2	2	1	1	1	1	1	2	1	1	1	0	0	0	2	0	0	19	31	2	1	2	1	2	1	1
female	2	3	1	3	1	3	2	2	2	1	3	2	2	0	3	3	2	0	3	3	0	3	3	3	3	3	3	3	3	0	3	3	0	3	3	0	2	2	0	3	41	52	1	0	2	1	2	0	0
male	1	0	1	1	1	1	1	1	1	0	0	1	1	0	0	0	0	0	0	0	3	1	1	1	1	2	3	1	1	3	2	1	3	2	0	3	1	1	3	2	10	16	2	3	2	2	3	3	3
male	1	1	2	2	2	2	1	1	2	1	1	2	2	2	1	1	2	2	1	1	1	1	1	1	1	1	1	1	1	1	1	1	1	1	1	1	1	1	1	1	30	27	2	2	1	2	2	2	2
female	1	1	0	0	0	0	0	1	0	1	1	0	0	0	1	1	0	0	1	1	2	0	0	0	0	2	2	0	0	2	2	0	2	2	0	2	0	0	2	0	9	11	2	2	3	2	2	2	2
female	3	2	2	0	2	0	1	2	2	3	2	1	1	1	3	3	2	2	3	3	1	2	2	1	1	1	1	1	1	1	1	2	1	1	2	1	1	1	1	1	38	31	0	1	1	1	0	1	0
male	0	0	0	0	0	0	0	0	0	1	0	0	0	0	0	1	0	0	0	0	3	0	0	0	0	2	3	0	0	3	1	0	3	2	0	3	0	0	3	0	2	4	3	3	3	3	2	3	3
female	1	0	1	1	1	1	1	2	1	2	0	1	1	1	0	2	1	1	0	0	3	1	1	1	1	1	3	1	1	3	3	1	3	1	1	1	1	1	3	1	18	19	2	3	2	1	1	3	3
male	3	2	2	2	2	2	2	1	2	3	3	2	1	2	3	3	2	2	2	3	0	2	2	1	2	1	0	2	2	1	1	2	0	0	2	0	2	1	0	2	44	40	0	1	1	2	0	0	0
female	1	1	1	1	1	1	1	2	1	2	2	1	1	1	2	2	1	1	2	2	1	1	1	1	1	1	1	1	1	1	1	1	1	1	1	1	1	1	1	1	27	27	2	2	2	1	1	1	1
female	1	1	0	0	0	0	1	1	0	1	2	0	0	0	1	1	0	0	2	1	2	2	1	1	1	2	1	1	1	1	1	2	2	0	1	1	1	2	1	1	12	26	2	2	3	2	2	1	2
male	2	2	2	0	2	0	2	3	2	3	1	0	0	2	3	3	2	2	3	3	0	2	2	2	2	0	0	2	2	0	1	1	1	1	2	0	2	2	0	2	37	43	1	1	1	0	0	2	0
female	2	1	1	1	1	1	1	2	1	2	2	1	0	1	2	2	2	0	2	2	1	2	1	2	2	1	1	1	2	1	2	2	3	2	1	1	2	2	1	2	27	35	1	2	2	1	1	1	1
female	1	1	0	0	0	0	0	1	0	1	1	0	0	0	1	1	0	0	1	1	2	1	0	0	2	2	2	0	0	2	1	0	2	0	0	2	0	0	2	1	9	12	2	2	3	2	2	2	2
female	2	2	2	1	2	1	2	1	2	2	2	1	1	1	2	2	2	1	2	2	1	1	1	1	1	1	1	1	1	1	2	1	1	1	1	1	1	2	1	2	33	30	1	1	1	2	1	1	1
male	0	1	0	0	0	0	0	2	0	1	1	0	0	0	0	1	0	0	0	0	3	0	0	3	0	1	2	0	1	2	1	0	3	1	0	3	0	0	2	1	6	12	3	2	3	1	2	2	3
male	1	0	0	0	0	0	0	0	0	0	0	0	2	0	0	1	0	0	0	0	3	1	0	1	1	3	3	0	0	3	3	0	3	2	0	3	1	1	2	1	4	12	2	3	3	3	3	3	3
female	1	1	0	0	0	0	1	2	0	1	1	1	0	0	1	3	0	0	1	1	2	0	0	2	0	2	2	1	0	2	2	0	2	2	2	2	0	1	2	1	14	18	2	2	3	1	2	2	2
male	2	2	1	1	1	1	1	2	1	2	3	1	1	1	3	2	1	1	2	2	1	2	2	3	3	1	3	1	3	1	3	3	1	2	2	1	3	3	1	2	31	44	1	1	2	1	1	0	0
male	3	2	2	1	2	1	2	0	2	2	0	2	2	2	2	0	3	3	1	1	3	3	3	3	3	3	3	3	3	3	3	3	3	3	3	3	3	3	3	3	33	39	0	1	1	3	1	3	1
male	0	0	0	0	0	0	0	0	0	1	0	0	0	1	0	0	0	0	0	3	3	0	0	0	0	2	3	0	0	3	1	0	3	1	0	3	1	0	2	0	5	5	3	3	3	3	2	3	3
female	2	1	0	0	0	0	0	3	0	3	0	0	0	0	1	1	1	0	0	1	3	1	1	3	1	0	2	0	2	3	2	1	2	2	1	2	2	0	2	2	13	25	1	2	3	0	0	3	2
female	0	0	1	1	1	1	0	3	0	3	0	1	0	0	2	1	1	0	1	1	2	2	1	0	0	1	1	1	1	2	1	0	2	0	0	2	0	0	2	1	17	16	3	3	2	0	0	3	1
female	1	2	1	0	1	0	3	2	1	2	2	3	1	1	2	1	1	1	1	1	2	2	2	2	2	1	3	1	3	2	2	2	1	1	1	2	2	2	1	2	27	33	2	1	2	1	1	1	1
female	2	2	1	0	1	0	1	2	0	2	1	0	0	0	2	2	0	0	2	2	1	1	1	0	0	1	0	1	1	2	1	0	1	1	0	1	1	0	2	1	20	21	1	1	2	1	1	2	1
female	1	2	0	0	0	0	1	1	0	1	2	0	0	0	1	2	1	0	0	0	2	1	1	1	0	2	2	0	0	3	3	1	3	2	2	3	2	1	2	2	12	20	2	1	3	2	2	1	2
female	1	1	1	1	1	1	2	2	1	2	1	2	0	0	1	0	2	0	0	0	3	1	1	1	1	0	1	0	1	2	2	1	2	0	0	2	2	0	1	2	19	22	2	2	2	1	1	2	2
female	2	1	2	1	2	1	1	3	2	2	2	2	1	2	3	2	2	1	2	2	1	2	2	2	2	0	1	1	2	1	1	2	1	2	1	1	2	1	1	1	36	36	1	2	1	0	1	1	0
female	1	1	0	0	0	0	1	1	2	1	1	0	2	0	1	2	2	0	1	1	2	1	1	0	0	2	2	0	1	2	2	0	2	1	0	2	0	0	2	1	17	14	2	2	3	2	2	2	2
female	2	2	2	1	2	1	1	3	0	2	2	1	0	1	3	3	1	1	2	2	1	2	2	2	2	1	1	1	1	1	1	1	1	1	1	1	1	1	1	1	32	31	1	1	1	0	1	1	0
female	1	1	1	1	1	1	0	2	0	1	1	0	0	0	2	2	1	0	2	1	2	1	1	0	0	1	2	1	1	2	2	0	2	1	1	1	1	1	1	1	18	21	2	2	2	1	2	2	1
female	1	2	0	0	0	0	1	2	1	2	2	0	0	1	1	2	1	0	2	2	1	1	1	2	2	1	2	1	2	1	2	1	1	2	1	2	0	0	2	0	20	26	2	1	3	1	1	1	2
female	1	1	1	0	1	0	0	1	1	1	3	0	0	0	1	2	1	0	0	0	1	1	1	2	1	2	2	1	1	2	2	1	2	3	1	2	1	2	3	3	14	27	2	2	2	2	2	0	2
male	3	0	0	0	0	0	0	1	0	1	0	0	0	0	1	1	0	1	1	1	2	0	0	0	0	2	3	0	0	2	2	0	2	0	0	2	0	0	3	0	10	7	0	3	3	2	2	3	2
female	1	2	2	1	2	1	3	1	2	2	2	2	1	2	2	2	2	1	2	1	1	2	2	3	3	2	1	3	3	1	2	1	0	1	1	0	2	2	1	2	34	42	2	1	1	2	1	1	1
female	2	2	1	1	1	1	1	2	1	2	2	1	1	1	2	2	1	1	2	2	1	0	3	0	0	1	2	0	1	1	1	1	1	1	1	1	1	0	1	1	29	23	1	1	2	1	1	1	1
female	2	0	0	0	0	0	0	3	0	3	1	0	0	0	1	1	0	0	0	0	2	1	1	2	0	0	3	1	1	3	1	1	3	0	0	3	1	0	2	2	11	16	1	3	3	0	0	2	2
female	2	2	0	0	0	0	1	2	0	2	1	0	0	0	2	2	1	0	2	2	1	1	0	0	0	1	1	0	0	1	1	0	1	0	0	1	1	0	1	1	19	18	1	1	3	1	1	2	1
female	2	3	2	1	2	1	0	3	2	2	3	1	1	1	3	3	1	1	2	2	1	1	2	0	1	0	1	1	1	1	2	2	1	1	1	1	1	1	1	1	36	30	1	0	1	0	1	0	0
female	0	0	1	1	1	1	1	2	1	1	0	0	1	0	1	0	3	0	0	1	3	0	1	3	3	2	3	1	3	3	3	3	3	1	1	3	1	1	3	2	15	24	3	3	2	1	2	3	2
female	1	1	0	0	0	0	0	2	0	2	1	0	0	0	1	1	0	0	1	1	2	0	0	0	0	1	2	0	0	3	1	0	3	2	0	2	0	0	2	1	11	10	2	2	3	1	1	2	2
female	1	1	3	3	3	3	2	1	2	1	1	2	2	2	2	1	3	2	1	1	2	1	2	0	3	2	2	2	3	2	3	2	3	3	2	3	3	3	1	3	37	36	2	2	0	2	2	2	1
female	1	0	1	2	1	2	1	2	1	1	1	1	1	1	0	0	0	1	0	0	1	1	1	1	1	1	1	1	1	1	1	1	1	1	1	1	1	1	1	1	17	27	2	3	2	1	2	2	3
female	3	2	2	0	2	0	1	3	0	1	1	1	0	1	3	2	1	0	2	3	1	1	0	2	2	1	2	2	2	1	2	0	1	2	1	1	1	2	1	2	28	32	0	1	1	0	2	2	0
female	2	3	1	1	1	1	0	2	0	3	2	1	0	0	2	2	1	0	3	3	2	2	1	1	0	1	0	1	0	1	0	1	0	1	0	1	0	1	0	1	28	25	1	0	2	1	0	1	1
female	2	3	1	0	1	0	3	2	3	2	3	3	2	2	2	2	3	2	2	2	1	2	3	3	3	2	2	2	3	2	3	3	2	1	3	2	3	3	2	1	40	41	1	0	2	1	1	0	1
female	2	2	1	1	1	1	1	2	1	2	2	1	1	1	2	2	1	1	2	2	0	1	1	1	1	1	1	1	1	0	1	1	1	1	1	1	1	1	1	1	29	29	1	1	2	1	1	1	1
female	1	1	2	2	2	2	2	1	2	1	1	2	2	2	2	1	2	2	1	1	3	3	3	3	3	3	3	3	3	3	3	3	3	3	3	3	3	3	3	3	32	39	2	2	1	2	2	2	1
female	3	1	1	1	1	1	1	3	2	2	2	1	1	1	3	3	2	1	2	2	1	2	2	1	2	1	2	1	2	1	3	1	1	3	2	0	2	0	1	2	34	37	0	2	2	0	1	1	0
male	1	1	1	0	1	0	1	1	0	1	2	1	1	0	1	1	0	0	2	1	2	1	0	0	1	2	3	1	1	1	2	3	2	2	1	3	1	0	0	1	16	22	2	2	2	2	2	1	2
female	2	1	0	0	0	0	2	1	1	2	3	2	1	1	2	2	2	1	2	2	2	2	0	0	0	1	1	1	2	2	2	2	1	1	0	1	1	2	1	1	27	26	1	2	3	2	1	0	1
female	1	1	1	1	1	1	1	2	1	2	3	1	0	0	2	2	1	0	2	2	1	0	2	0	0	1	2	0	0	2	2	2	2	2	2	1	0	1	2	1	25	22	2	2	2	1	1	0	1
female	1	2	1	1	1	1	1	1	2	2	2	1	1	3	2	3	2	2	3	2	1	2	3	2	2	1	0	1	2	1	2	3	1	1	2	1	2	1	0	3	34	42	2	1	2	2	1	1	1
female	1	1	0	0	0	0	0	2	0	1	1	1	0	0	2	1	0	0	1	1	2	1	0	1	1	0	2	1	0	2	2	2	2	1	0	2	0	2	2	1	12	21	2	2	3	1	2	2	1
female	2	2	2	1	2	1	1	3	0	2	1	0	0	0	2	2	1	1	2	2	2	2	2	1	1	0	0	1	1	1	1	2	1	2	0	1	1	1	1	1	27	31	1	1	1	0	1	2	1
female	3	2	3	2	3	2	2	3	3	2	0	3	3	2	3	3	3	3	1	3	1	3	3	3	1	0	0	1	2	1	3	3	1	3	3	0	3	3	0	3	49	52	0	1	0	0	1	3	0
male	2	3	1	1	1	1	1	2	0	2	2	1	2	2	2	2	0	2	2	2	2	1	2	1	1	1	0	2	1	0	1	1	1	0	1	1	2	2	0	2	31	33	1	0	2	1	1	1	1
female	1	0	0	0	0	0	1	2	0	2	1	0	0	1	1	2	1	0	1	1	2	0	0	1	1	1	1	1	1	2	2	1	2	2	2	3	2	1	3	1	14	22	2	3	3	1	1	2	2
male	3	3	0	0	0	0	2	3	2	3	3	0	0	2	3	3	0	0	3	3	0	2	2	2	2	0	1	0	2	0	1	2	0	1	2	0	2	2	0	2	33	42	0	0	3	0	0	0	0
female	2	1	2	1	2	1	0	3	1	1	1	0	0	0	1	1	1	0	1	1	1	0	2	0	2	1	1	1	1	2	2	1	1	2	1	1	2	1	2	2	20	29	1	2	1	0	2	2	2
female	0	0	0	0	0	0	0	1	0	1	0	0	0	0	0	2	0	0	1	0	2	0	0	0	0	2	2	1	0	3	2	1	3	0	0	3	1	0	2	1	5	10	3	3	3	2	2	3	3
female	2	1	1	1	1	1	2	2	2	2	2	1	1	2	2	2	2	1	1	2	2	2	2	2	2	2	2	2	2	2	3	2	2	2	2	2	2	2	2	2	31	34	1	2	2	1	1	1	1
male	1	1	1	1	1	1	1	2	1	1	1	1	1	1	1	1	1	1	0	1	3	1	0	1	1	1	1	1	1	2	3	1	2	1	0	0	1	0	3	1	20	21	2	2	2	1	2	2	2
female	3	3	0	0	0	0	3	3	2	2	3	1	1	3	3	3	3	2	3	3	0	3	3	3	3	0	1	3	3	1	1	3	0	3	3	0	3	3	0	3	41	56	0	0	3	0	1	0	0
female	1	2	1	1	1	1	2	1	1	1	0	1	1	0	1	1	1	1	1	1	2	0	1	1	1	2	1	1	1	2	3	1	1	1	1	2	1	1	1	2	20	25	2	1	2	2	2	3	2
male	0	0	1	0	1	0	3	1	1	2	0	2	0	1	0	0	1	1	0	2	3	1	2	3	1	0	3	0	3	3	3	1	1	2	2	2	3	3	2	2	16	33	3	3	2	2	1	3	3
male	1	1	1	1	1	1	0	1	0	1	2	0	1	0	2	2	1	0	0	0	3	1	0	2	1	1	2	1	3	2	2	3	1	1	0	1	1	0	1	2	16	27	2	2	2	2	2	1	1
female	0	0	1	1	1	1	1	2	1	2	2	1	3	1	2	2	3	1	2	2	1	3	1	2	3	1	3	1	3	1	3	3	1	1	1	1	3	1	1	3	29	40	3	3	2	1	1	1	1
male	1	2	1	1	1	1	2	2	1	2	3	1	1	1	1	1	1	1	2	2	1	2	2	2	2	2	2	2	2	2	2	3	2	2	2	1	2	2	2	2	28	36	2	1	2	1	1	0	2
female	2	2	1	1	1	1	1	2	1	2	1	1	1	1	2	2	1	1	1	2	1	1	2	2	2	1	1	1	1	1	1	1	1	1	1	1	1	1	1	1	27	30	1	1	2	1	1	2	1
female	2	2	2	1	2	1	2	2	1	2	2	1	1	1	3	2	1	1	2	2	1	1	2	1	2	1	1	1	1	1	1	1	1	2	2	1	2	1	1	2	33	33	1	1	1	1	1	1	0
female	1	1	1	1	1	1	1	1	0	2	0	1	0	1	1	2	1	0	2	2	2	1	1	2	3	2	2	1	2	2	2	1	2	2	1	1	1	2	2	1	20	28	2	2	2	2	1	3	2
female	2	2	2	2	2	2	2	1	1	2	3	2	1	1	2	3	2	2	3	3	1	3	3	3	3	1	2	3	3	1	1	3	0	3	2	1	3	3	1	3	40	50	1	1	1	2	1	0	1
female	2	2	1	2	1	2	3	0	3	1	1	2	2	2	3	1	3	1	2	2	1	3	2	3	1	2	0	2	3	0	3	2	0	2	2	0	2	1	0	1	36	45	1	1	2	3	2	2	0
female	1	1	0	0	0	0	0	3	0	1	1	1	0	0	1	1	0	2	1	1	2	1	0	2	1	0	2	1	1	2	2	1	2	0	0	2	1	1	2	0	14	20	2	2	3	0	2	2	2
female	2	2	0	0	0	0	2	2	2	2	2	1	0	1	3	2	1	0	2	2	1	2	1	2	1	2	1	2	1	2	1	1	2	2	1	2	1	1	1	2	26	28	1	1	3	1	1	1	0
male	1	1	0	1	0	1	1	2	1	2	1	0	0	1	1	1	0	0	1	1	2	1	1	0	0	1	3	1	1	3	2	3	1	3	0	3	2	2	3	0	16	21	2	2	3	1	1	2	2
female	1	1	0	3	0	3	3	3	1	2	2	2	1	3	1	2	1	2	1	1	2	2	2	3	3	1	3	3	3	2	3	3	2	3	2	2	3	3	1	3	33	44	2	2	3	0	1	1	2
female	2	2	2	2	2	2	2	1	2	1	3	2	1	2	2	1	2	2	3	1	1	3	3	3	3	1	2	3	3	1	2	3	2	3	2	2	3	3	1	3	37	48	1	1	1	2	2	0	1
female	0	0	0	1	0	1	0	2	0	1	1	0	0	0	0	0	2	0	0	0	2	2	0	3	0	1	3	0	1	3	1	1	3	3	0	3	1	1	2	1	8	18	3	3	3	1	2	2	3
female	0	2	2	1	2	1	2	1	3	2	2	1	1	3	2	2	3	1	0	2	1	1	2	2	2	2	2	2	2	2	1	2	1	1	2	1	2	2	1	2	33	34	3	1	1	2	1	1	1
female	2	2	2	3	2	3	2	1	2	2	1	2	1	3	2	2	2	2	2	2	2	3	2	1	2	1	2	3	2	1	2	2	1	2	3	1	2	3	1	2	40	41	1	1	1	2	1	2	1
female	2	1	1	0	1	0	1	2	0	2	1	0	0	0	2	2	0	0	0	1	1	1	2	2	1	0	1	1	1	3	1	1	2	1	1	1	0	1	1	1	16	26	1	2	2	1	1	2	1
female	3	2	2	3	2	3	0	2	1	2	0	1	1	2	2	1	2	2	2	3	1	1	1	1	1	1	1	1	1	1	1	1	1	1	1	1	1	1	1	1	36	27	0	1	1	1	1	3	1
male	0	0	0	0	0	0	1	0	1	0	1	1	1	1	0	0	0	1	0	0	3	0	0	2	3	3	3	0	2	3	3	2	2	2	0	3	1	1	3	2	7	19	3	3	3	3	3	2	3
female	1	1	1	0	1	0	0	3	0	1	1	1	0	0	0	1	1	1	1	1	2	1	1	1	0	0	1	0	0	2	1	0	2	1	0	3	0	0	3	0	15	13	2	2	2	0	2	2	3
female	2	0	1	1	1	1	1	1	0	3	0	1	0	1	1	0	1	0	0	1	1	1	1	1	1	1	1	1	1	1	1	1	1	1	1	1	1	1	1	1	16	27	1	3	2	2	0	3	2
male	0	0	0	0	0	0	1	0	1	0	0	2	0	1	0	0	1	1	0	0	3	1	0	0	2	3	3	1	1	3	3	2	2	1	1	3	1	1	3	1	7	16	3	3	3	3	3	3	3
female	2	0	0	0	0	0	1	2	1	2	0	1	0	0	0	0	1	0	0	0	3	2	3	1	0	1	2	1	2	3	3	1	1	2	1	1	1	3	3	2	10	29	1	3	3	1	1	3	3
female	1	1	1	0	1	0	0	2	0	1	1	1	0	0	1	1	0	0	1	1	2	1	1	0	2	2	2	0	1	2	0	0	2	1	1	2	1	0	1	1	13	17	2	2	2	1	2	2	2
female	1	0	0	0	0	0	0	2	0	3	0	0	0	0	1	1	0	0	1	0	2	1	1	2	1	1	2	1	1	3	1	1	3	1	1	2	0	0	2	1	9	18	2	3	3	1	0	3	2
female	1	1	1	1	1	1	1	1	0	2	1	1	1	1	1	1	1	1	3	3	2	1	0	2	0	2	2	0	0	2	0	0	2	0	0	2	0	0	2	0	24	10	2	2	2	2	1	2	2
male	1	1	1	0	1	0	2	1	0	1	0	1	0	0	1	1	1	0	1	1	2	1	1	0	1	2	2	1	1	2	2	0	2	1	1	2	1	2	2	1	14	20	2	2	2	2	2	3	2
male	2	1	3	2	3	2	3	2	1	2	0	2	2	1	2	2	3	1	2	1	2	1	0	1	1	1	3	1	1	1	3	1	1	1	1	2	2	1	2	3	37	26	1	2	0	1	1	3	1
female	0	0	0	0	0	0	1	2	0	1	1	1	1	2	1	1	1	0	1	0	2	1	1	2	3	1	1	2	2	2	1	2	2	3	2	1	2	1	1	2	13	35	3	3	3	1	2	2	2
female	1	3	2	2	2	2	3	2	3	3	3	3	0	1	3	3	3	2	2	3	1	3	3	1	3	0	2	3	3	1	3	3	1	3	2	0	3	3	1	3	46	51	2	0	1	1	0	0	0
male	1	0	1	1	1	1	1	1	0	0	1	1	1	1	0	0	0	0	1	0	2	1	0	1	2	1	2	1	2	2	1	3	1	1	1	2	2	1	2	2	12	27	2	3	2	2	3	2	3
female	3	2	2	1	2	1	1	2	2	2	1	1	0	1	2	2	2	1	2	2	2	1	1	2	0	1	1	1	1	2	2	1	1	1	1	1	2	2	1	1	32	28	0	1	1	1	1	2	1
male	1	0	1	0	1	0	0	2	0	1	1	0	0	0	1	2	1	0	2	2	2	1	0	0	1	1	2	1	1	2	2	1	2	1	0	2	0	0	2	0	15	16	2	3	2	1	2	2	2
female	2	2	0	0	0	0	2	2	1	2	2	0	0	2	2	2	1	0	3	2	1	1	1	2	1	1	2	1	1	1	1	3	1	1	2	1	0	0	2	1	25	27	1	1	3	1	1	1	1
male	1	1	1	0	1	0	1	1	0	1	1	0	0	0	1	0	1	0	1	1	3	1	0	0	2	2	2	1	0	3	2	1	2	1	0	2	0	1	2	1	12	15	2	2	2	2	2	2	2
female	2	3	2	1	2	1	0	3	1	2	1	1	0	1	2	2	1	0	2	2	1	1	1	1	1	1	0	1	0	1	2	0	1	0	1	1	0	0	1	2	29	25	1	0	1	0	1	2	1
female	2	3	1	0	1	0	1	3	1	2	2	0	0	0	2	2	0	1	2	2	1	1	1	1	1	1	1	1	1	1	1	1	1	1	1	1	1	1	1	1	25	27	1	0	2	0	1	1	1
female	1	1	0	1	0	1	0	2	0	2	1	0	0	0	2	1	0	0	1	1	3	1	0	0	0	1	1	0	0	3	0	0	3	0	0	2	0	0	2	3	14	10	2	2	3	1	1	2	1
female	0	1	0	0	0	0	0	0	0	0	0	0	0	0	0	0	0	0	0	0	3	1	1	2	1	3	3	1	0	3	1	1	3	2	1	3	0	0	3	1	1	12	3	2	3	3	3	3	3
female	0	0	0	0	0	0	0	1	0	0	0	0	0	0	0	0	0	0	0	0	3	0	1	0	0	3	3	0	0	3	2	0	3	3	1	3	1	1	3	2	1	11	3	3	3	2	3	3	3
male	2	1	0	0	0	0	1	3	0	1	1	1	0	0	2	1	1	0	1	1	2	0	0	0	1	0	1	0	0	2	2	0	2	1	0	2	0	0	2	1	16	15	1	2	3	0	2	2	1
male	1	2	0	0	0	0	1	2	0	1	1	0	0	1	1	1	1	0	0	0	2	0	0	1	1	1	2	2	1	3	3	1	2	1	0	2	1	2	2	1	12	21	2	1	3	1	2	2	2
female	1	1	0	1	0	1	2	2	1	1	1	0	0	0	1	1	1	1	1	1	2	1	2	2	2	2	2	2	2	2	2	2	2	2	2	2	1	1	1	2	17	31	2	2	3	1	2	2	2
female	0	0	0	0	0	0	0	2	0	0	0	0	0	0	0	0	0	0	0	0	3	1	0	1	1	2	2	1	3	3	2	0	3	2	0	3	2	3	1	0	2	20	3	3	3	1	3	3	3
female	2	2	0	2	0	2	2	2	2	3	2	0	1	1	2	2	2	1	3	3	0	2	3	3	2	1	3	3	3	1	2	2	1	2	3	1	2	3	1	2	34	45	1	1	3	1	0	1	1
female	2	3	2	2	2	2	2	2	2	3	3	2	2	2	3	2	2	1	3	3	1	1	2	2	1	2	1	1	1	0	0	2	1	1	2	1	1	2	0	2	45	33	1	0	1	1	0	0	0
female	0	1	1	0	1	0	1	1	0	1	2	1	0	0	2	2	0	0	2	1	1	1	2	2	0	2	0	2	3	2	2	1	1	1	1	1	2	1	1	2	16	33	3	2	2	2	2	1	1
female	2	1	0	1	0	1	0	3	0	3	1	1	1	1	2	2	1	1	2	2	2	1	1	1	1	1	1	1	1	2	1	1	1	1	0	0	0	0	1	1	25	23	1	2	3	0	0	2	1
female	2	1	0	1	0	1	2	2	1	2	2	1	1	0	2	2	1	1	1	1	1	1	0	2	2	1	1	2	2	1	2	1	1	1	1	1	1	1	1	1	24	31	1	2	3	1	1	1	1
female	2	3	2	2	2	2	2	1	2	3	2	2	0	2	3	3	2	1	3	1	1	2	3	2	1	0	0	2	0	0	2	0	0	0	2	0	2	3	1	3	40	41	1	0	1	2	0	1	0
male	2	1	0	0	0	0	1	2	0	2	1	1	0	0	2	2	0	0	2	2	1	2	0	0	1	1	2	1	1	1	1	0	1	1	0	1	2	2	2	1	18	24	1	2	3	1	1	2	1
male	2	2	1	1	1	1	0	2	1	3	2	1	1	1	2	3	1	1	2	2	1	1	1	2	1	1	1	1	1	1	1	1	1	1	1	0	1	0	1	1	30	28	1	1	2	1	0	1	1
male	2	2	1	1	1	1	0	2	1	2	2	1	0	1	2	3	1	1	2	2	1	1	1	3	0	1	1	0	1	2	1	0	2	1	1	0	1	0	1	2	28	25	1	1	2	1	1	1	1
male	2	2	1	0	1	0	0	2	1	2	2	0	0	1	2	2	1	0	2	2	1	0	0	1	0	1	1	0	1	1	2	0	1	0	0	1	1	1	2	1	23	20	1	1	2	1	1	1	1
female	2	2	2	1	2	1	3	1	2	2	1	3	0	0	2	3	2	0	2	2	2	2	3	3	0	1	0	3	2	1	1	1	2	3	2	1	2	3	1	3	33	41	1	1	1	2	1	2	1
female	1	1	1	0	1	0	0	1	0	1	1	0	0	0	1	1	0	0	1	1	2	0	0	0	0	3	3	1	1	2	0	0	2	1	0	3	1	1	3	1	11	9	2	2	2	2	2	2	2
male	1	2	0	0	0	0	1	2	0	2	1	1	0	3	2	2	1	0	1	0	1	1	1	1	2	0	1	1	0	2	1	1	1	2	0	1	1	2	1	1	19	28	2	1	3	1	1	2	1
female	1	1	0	0	0	0	0	1	0	1	1	0	0	0	1	1	0	0	1	1	2	1	0	0	0	2	2	0	0	2	1	0	2	0	0	2	2	0	2	0	9	11	2	2	3	2	2	2	2
male	0	0	0	0	0	0	0	3	0	0	3	0	0	0	0	0	0	0	0	0	3	0	0	0	0	0	0	0	0	3	0	0	3	0	0	0	0	0	0	0	6	12	3	3	3	0	3	0	3
female	1	1	0	0	0	0	0	1	0	1	1	0	0	0	1	1	0	0	1	1	2	1	0	0	0	0	2	1	0	2	2	0	2	0	0	2	0	0	2	1	9	14	2	2	3	2	2	2	2
female	2	2	2	2	2	2	1	2	2	3	2	2	0	0	3	3	2	1	2	2	1	1	2	2	2	2	1	1	2	1	1	2	1	1	3	1	1	2	1	1	37	34	1	1	1	1	0	1	0
male	1	2	0	0	0	0	1	1	0	2	1	1	1	1	1	1	1	0	1	1	2	0	0	1	1	1	2	1	1	2	2	2	1	1	1	2	1	0	2	1	16	21	2	1	3	2	1	2	2
male	1	1	3	1	3	1	1	3	1	1	0	1	1	2	1	2	0	1	0	1	3	0	1	2	1	1	1	0	2	3	3	1	2	0	1	3	1	1	0	2	25	23	2	2	0	0	2	3	2
male	3	3	0	0	0	0	1	2	0	2	3	1	0	1	3	1	0	1	2	1	0	0	2	2	2	0	1	0	2	0	2	1	2	2	1	0	1	1	1	1	24	34	0	0	3	1	1	0	0
male	2	3	2	1	2	1	2	2	0	2	1	1	2	1	2	2	0	1	1	2	2	1	1	1	2	1	1	1	2	0	1	2	1	2	2	1	2	2	1	2	30	35	1	0	1	1	1	2	1
male	2	1	2	1	2	1	3	0	2	0	1	2	3	2	0	1	3	3	0	1	2	3	3	2	2	3	2	3	2	3	2	3	2	3	2	3	3	3	3	2	30	36	1	2	1	3	3	2	3
male	3	2	2	3	2	3	3	2	1	3	2	0	0	0	1	1	1	1	2	1	0	1	2	3	2	2	1	1	2	0	0	1	2	2	0	1	0	1	2	0	33	28	0	1	1	1	0	1	2
female	2	2	1	1	1	1	1	2	1	2	2	1	1	1	2	2	1	1	2	2	1	1	1	1	1	1	2	1	1	1	1	1	1	1	1	1	1	1	1	1	29	26	1	1	2	1	1	1	1
male	3	3	0	0	0	0	0	3	0	3	3	0	0	0	3	3	0	0	3	3	0	0	0	0	0	0	0	0	0	0	0	0	0	0	0	0	0	0	0	0	27	21	0	0	3	0	0	0	0
female	1	1	0	1	0	1	0	1	1	2	2	1	0	1	2	2	1	0	2	2	1	0	0	0	0	2	2	0	1	1	1	1	2	0	1	1	0	0	1	1	21	16	2	2	3	2	1	1	1
male	2	1	3	3	3	3	2	1	2	1	0	3	3	2	1	0	2	2	1	1	2	3	3	3	2	2	3	3	3	3	3	3	3	3	3	3	2	2	2	3	36	39	1	2	0	2	2	3	2
female	2	2	2	2	2	2	2	3	0	1	1	2	2	2	3	3	2	2	3	3	0	0	2	2	1	2	0	2	2	0	2	2	2	1	1	1	1	1	1	2	41	34	1	1	1	0	2	2	0
male	1	2	1	0	1	0	2	2	2	3	2	2	0	2	3	3	3	1	3	3	2	2	1	3	3	1	0	2	2	1	2	3	1	1	1	0	3	3	1	2	36	43	2	1	2	1	0	1	0
male	3	1	1	0	1	0	3	2	2	2	3	2	0	2	2	3	2	3	2	1	1	2	0	3	1	0	2	0	3	1	2	0	2	1	3	1	2	1	3	2	35	31	0	2	2	1	1	0	1
male	1	1	2	2	2	2	2	1	2	1	1	2	2	2	1	1	2	2	1	1	1	1	1	1	1	1	1	1	1	1	1	1	1	1	1	1	1	1	1	1	31	27	2	2	1	2	2	2	2
female	3	3	2	2	2	2	2	1	2	3	3	2	2	2	3	3	2	2	3	3	0	2	2	2	2	2	0	2	2	0	0	2	0	2	2	0	2	2	0	2	47	43	0	0	1	2	0	0	0
male	1	1	1	0	1	0	1	2	0	1	1	0	0	0	1	1	0	0	1	1	2	1	0	0	1	0	2	1	1	2	0	2	2	2	0	2	1	1	1	1	13	21	2	2	2	1	2	2	2
female	1	1	0	0	0	0	0	1	0	1	2	0	0	0	0	1	0	0	0	0	2	1	1	0	2	2	2	2	0	3	3	2	2	2	0	2	2	2	2	2	7	25	2	2	3	2	2	1	3
male	0	0	2	2	2	2	3	2	0	1	0	1	1	0	0	0	3	2	0	0	3	1	0	0	2	3	0	0	1	3	1	0	3	0	0	3	3	3	3	1	21	15	3	3	1	1	2	3	3
male	2	2	0	1	0	1	1	1	0	2	2	1	0	1	1	2	1	0	2	2	0	1	1	1	0	1	1	0	1	1	1	1	0	1	1	0	1	1	0	1	22	29	1	1	3	2	1	1	2
female	2	2	1	1	1	1	1	2	1	2	2	1	1	1	2	2	1	1	2	2	1	1	1	1	1	1	1	1	1	1	1	1	1	1	1	1	1	1	1	1	29	27	1	1	2	1	1	1	1
male	3	3	0	0	0	0	0	3	0	3	3	0	0	0	3	3	0	0	3	3	0	0	0	0	0	0	0	0	0	0	0	0	0	0	0	0	0	0	0	0	27	21	0	0	3	0	0	0	0
female	0	0	0	1	0	1	1	2	0	2	1	0	0	0	3	3	0	0	2	1	1	1	1	0	2	1	2	2	2	2	2	2	2	2	1	1	1	0	1	1	17	28	3	3	3	1	1	2	0
female	1	1	0	0	0	0	0	1	0	1	1	0	2	0	1	1	0	0	1	1	2	0	0	0	0	2	2	0	0	2	1	0	2	1	0	2	0	0	2	0	11	9	2	2	3	2	2	2	2
female	2	2	1	1	1	1	1	2	2	3	2	1	1	0	1	2	2	0	2	2	1	1	1	2	0	2	2	2	1	1	2	1	1	1	1	1	1	2	2	1	29	27	1	1	2	1	0	1	2
male	1	3	0	0	0	0	2	2	2	3	2	1	1	2	2	2	2	1	3	2	1	2	0	2	0	0	2	0	1	1	2	2	0	1	2	1	2	2	1	2	31	33	2	0	3	1	0	1	1
male	1	1	0	1	0	1	2	1	0	0	0	0	0	0	0	0	1	0	1	1	3	0	0	0	1	2	3	0	1	3	1	2	2	1	0	3	1	1	3	0	10	10	2	2	3	2	3	3	3
female	2	2	1	1	1	1	2	2	1	3	2	1	1	1	2	2	2	2	3	3	1	1	1	2	1	2	1	1	1	0	1	2	0	1	2	1	1	1	0	1	35	32	1	1	2	1	0	1	1
male	0	0	3	3	3	3	2	0	3	1	1	3	3	2	1	0	3	3	1	0	3	3	3	3	2	2	3	3	2	2	3	1	3	3	2	1	1	1	1	2	35	35	3	3	0	3	2	2	2
female	0	1	0	0	0	0	1	0	0	1	1	0	0	0	0	1	0	0	1	0	2	1	0	1	1	2	1	1	1	2	2	1	2	1	0	2	1	0	2	1	6	19	3	2	3	3	2	2	3
male	0	0	0	0	0	0	0	0	0	0	0	0	0	0	0	0	0	0	0	0	3	0	0	1	0	3	1	0	0	3	2	0	3	2	0	3	0	0	3	0	0	7	3	3	3	3	3	3	3
female	2	3	3	3	3	3	3	3	3	2	3	3	1	3	2	3	3	3	2	2	1	3	3	3	3	0	3	3	3	1	1	3	0	3	3	0	3	3	1	3	53	52	1	0	0	0	1	0	1
female	3	3	2	1	2	1	3	2	2	2	1	1	1	1	2	2	2	1	2	2	2	1	2	1	1	1	2	2	2	2	2	1	2	1	2	2	2	1	2	3	36	29	0	0	1	1	1	2	1
male	2	3	0	0	0	0	1	3	0	3	1	1	0	0	2	3	1	0	3	3	1	0	0	1	1	0	1	0	1	1	2	0	1	1	1	0	1	3	0	2	26	30	1	0	3	0	0	2	1
female	1	2	2	0	2	0	1	3	0	3	2	0	0	1	2	1	1	0	1	1	2	1	1	2	0	1	2	0	2	2	1	1	1	1	1	1	0	0	2	1	23	21	2	1	1	0	0	1	1
male	1	0	0	0	0	0	1	2	0	1	0	0	0	1	1	1	1	1	1	0	2	1	0	2	1	0	3	1	0	2	2	1	3	0	2	2	0	3	2	2	11	22	2	3	3	1	2	3	2
female	0	1	2	3	2	3	2	0	2	0	0	2	3	2	1	0	2	1	0	1	3	2	3	2	3	2	3	2	3	2	3	2	3	2	3	2	3	2	3	2	27	35	3	2	1	3	3	3	2
female	2	1	1	1	1	1	3	2	1	2	2	2	1	2	2	2	2	0	2	2	2	2	1	0	2	1	3	2	3	1	2	3	1	2	1	1	3	1	2	2	32	34	1	2	2	1	1	1	1
male	1	1	1	0	1	0	0	3	1	1	1	1	0	0	2	1	0	0	1	1	1	1	0	1	1	0	2	2	1	2	1	1	1	2	0	2	1	1	2	1	16	24	2	2	2	0	2	2	1
female	2	2	1	0	1	0	2	3	1	3	2	0	1	1	3	3	2	0	2	3	1	2	1	2	2	0	1	2	0	1	2	1	1	1	1	1	2	2	1	2	32	35	1	1	2	0	0	1	0
female	2	2	2	1	2	1	2	2	1	2	2	2	2	1	2	2	1	1	2	2	2	2	1	3	2	2	3	2	2	1	3	2	1	1	2	2	2	2	2	2	34	34	1	1	1	1	1	1	1
female	1	1	1	0	1	0	1	2	0	2	1	0	1	0	2	2	1	1	2	1	2	1	0	2	1	1	1	1	3	2	3	2	2	1	1	1	1	1	1	2	20	30	2	2	2	1	1	2	1
male	0	0	0	1	0	1	1	1	0	1	0	0	0	1	1	1	1	1	0	0	3	1	0	2	1	3	2	1	1	3	2	0	2	1	0	3	1	0	2	1	10	14	3	3	3	2	2	3	2
[truncated: 10 more columns]
